# Supplementary material for: The novel BET inhibitor UM-002 reduces glioblastoma cell proliferation and invasion
Source: Sci Rep. 2021 Dec 3;11:23370. doi: 10.1038/s41598-021-02584-6 (PMC8642539; doi:10.1038/s41598-021-02584-6)
Supplement: Supplementary file 2 — Supplementary Information 2. [file 41598_2021_2584_MOESM2_ESM.xlsx]

## Sheet: Supplementary_File_5
	p_val	avg_log2FC	pct.1	pct.2	p_val_adj (bonferroni)	cluster
SEC61G	1.5e-76	-0.268968	0.986	0.997	3.45e-72	0
ANXA1	1.22e-59	-0.245654	0.985	0.997	2.8e-55	0
S100A4	1.29e-55	-0.366381	0.986	0.995	2.96e-51	0
PVT1	5.66e-48	0.439195	0.868	0.83	1.3e-43	0
RPL13A	2.49e-46	0.17037	0.998	1	5.7e-42	0
MYL12A	4.5e-45	-0.21406	0.972	0.991	1.03e-40	0
CAVIN3	9.24e-44	-0.238793	0.788	0.874	2.12e-39	0
KDELR2	6.04e-40	-0.194517	0.974	0.993	1.38e-35	0
DAD1	1.67e-39	-0.176821	0.959	0.989	3.82e-35	0
S100A11	8.26e-37	-0.1664	0.996	0.998	1.89e-32	0
ATP5MD	6.13e-36	-0.161682	0.955	0.984	1.41e-31	0
RPS19	1.54e-35	0.133671	1	0.999	3.52e-31	0
MT-ND1	3.34e-35	0.210066	0.993	0.99	7.65e-31	0
S100A6	7.55e-35	-0.16065	1	0.999	1.73e-30	0
COX6C	1.27e-34	-0.159137	0.966	0.99	2.9e-30	0
RPL26	2.25e-34	0.127991	0.993	0.998	5.16e-30	0
MYL12B	1.35e-33	-0.163479	0.973	0.99	3.1e-29	0
NDUFA4	2.76e-33	-0.148954	0.986	0.998	6.33e-29	0
RPS27A	2.95e-33	0.119995	0.999	1	6.76e-29	0
CLIC1	5.08e-33	-0.159728	0.973	0.993	1.17e-28	0
COX7B	1.1e-32	-0.169788	0.91	0.955	2.52e-28	0
UXT	3.68e-32	0.180891	0.957	0.965	8.43e-28	0
FXYD5	3.69e-32	-0.216839	0.936	0.967	8.45e-28	0
LRRC17	1.16e-31	-0.274609	0.493	0.604	2.65e-27	0
EEF1D	3.27e-31	0.12198	0.98	0.993	7.49e-27	0
TMSB4X	6.74e-31	-0.193224	0.992	0.995	1.55e-26	0
SELENOF	2.8e-30	-0.159161	0.874	0.931	6.43e-26	0
RCN3	2.9e-30	-0.19492	0.882	0.937	6.65e-26	0
ARF4	4.84e-30	-0.170302	0.952	0.981	1.11e-25	0
RPLP0	1.12e-29	0.136992	0.999	0.999	2.57e-25	0
CHCHD2	7.16e-29	-0.129686	0.985	0.996	1.64e-24	0
KRT10	1.67e-28	-0.165695	0.896	0.94	3.83e-24	0
EIF4A2	3.69e-28	0.163741	0.937	0.947	8.45e-24	0
FHL2	5.47e-28	-0.213586	0.273	0.382	1.25e-23	0
CAVIN2	1.85e-27	-0.33684	0.685	0.768	4.25e-23	0
SUB1	2.37e-27	-0.127537	0.968	0.993	5.42e-23	0
TMSB10	3.46e-27	-0.142606	1	0.999	7.93e-23	0
ARPC3	7.51e-27	-0.130372	0.976	0.993	1.72e-22	0
PFN1	2.11e-26	-0.140777	0.985	0.997	4.83e-22	0
RPL29	3.95e-26	0.116739	0.996	0.998	9.06e-22	0
RPLP1	4.22e-26	0.112091	0.999	1	9.68e-22	0
RAB2A	4.41e-26	-0.134726	0.928	0.968	1.01e-21	0
SLIRP	7.16e-26	-0.131431	0.916	0.965	1.64e-21	0
RPL31	1.64e-25	0.113712	0.988	0.997	3.77e-21	0
RPS10	2.63e-25	0.0790169	0.975	0.993	6.04e-21	0
MYL6	4.62e-25	-0.124915	0.996	0.999	1.06e-20	0
S100A10	6.15e-25	-0.14802	0.993	0.997	1.41e-20	0
UQCRB	7.52e-25	-0.117148	0.977	0.994	1.72e-20	0
LAPTM4A	1.41e-24	-0.12266	0.96	0.988	3.23e-20	0
ELOC	5.97e-24	-0.128978	0.928	0.965	1.37e-19	0
ANXA5	6.54e-24	-0.128934	0.985	0.996	1.5e-19	0
ZFAS1	7.5e-24	0.173878	0.994	0.998	1.72e-19	0
TXN	8.29e-24	-0.159972	0.99	0.997	1.9e-19	0
NDUFB11	9.05e-24	0.145774	0.964	0.975	2.07e-19	0
ITM2B	1.47e-23	-0.149863	0.908	0.952	3.38e-19	0
PRDX4	3.24e-23	-0.156542	0.855	0.9	7.42e-19	0
TIMP3	7.74e-23	-0.129014	0.102	0.185	1.77e-18	0
COL1A2	7.86e-23	-0.231967	0.94	0.965	1.8e-18	0
RPL19	9.94e-23	0.0925581	0.997	0.999	2.28e-18	0
SARAF	1.47e-22	-0.140714	0.864	0.919	3.36e-18	0
RPS6	1.48e-22	0.107235	0.996	0.998	3.38e-18	0
RPS3	2.93e-22	0.112909	0.998	0.998	6.71e-18	0
PSMD8	5.16e-22	-0.121725	0.957	0.984	1.18e-17	0
RPL9	1.15e-21	0.106372	0.995	0.998	2.63e-17	0
ENY2	1.6e-21	-0.157345	0.819	0.868	3.68e-17	0
TMA7	2.06e-21	-0.111624	0.956	0.984	4.72e-17	0
ERH	2.35e-21	-0.134148	0.929	0.962	5.38e-17	0
PSMB2	4.17e-21	-0.130167	0.936	0.967	9.56e-17	0
TMED9	4.5e-21	-0.128507	0.929	0.97	1.03e-16	0
SERF2	5.18e-21	-0.122218	0.991	0.997	1.19e-16	0
GGH	5.19e-21	-0.162471	0.781	0.838	1.19e-16	0
IER3	5.57e-21	-0.245784	0.453	0.546	1.28e-16	0
ATP5F1E	9.47e-21	-0.100728	0.99	0.997	2.17e-16	0
MFAP5	1.69e-20	-0.233761	0.669	0.749	3.88e-16	0
CD63	1.92e-20	-0.108917	0.994	0.998	4.39e-16	0
PSMA3	2.61e-20	-0.13243	0.896	0.943	5.98e-16	0
LYPLA1	2.7e-20	-0.134164	0.66	0.73	6.2e-16	0
PLCG2	3.13e-20	0.419947	0.296	0.21	7.18e-16	0
PLAT	3.68e-20	-0.153329	0.437	0.525	8.43e-16	0
LRRC75A	5.39e-20	0.271932	0.542	0.474	1.24e-15	0
ASPH	5.54e-20	-0.113684	0.928	0.967	1.27e-15	0
PHGDH	6.7e-20	0.190529	0.82	0.799	1.54e-15	0
MMP2	7.01e-20	-0.154802	0.595	0.699	1.61e-15	0
MRPL47	7.14e-20	-0.127449	0.806	0.868	1.64e-15	0
ECM1	7.62e-20	-0.181662	0.664	0.742	1.75e-15	0
FAM3C	9.06e-20	-0.126181	0.799	0.861	2.08e-15	0
EMP3	9.16e-20	-0.119042	0.98	0.995	2.1e-15	0
EID1	9.56e-20	-0.117752	0.942	0.974	2.19e-15	0
DYNC2H1	1.23e-19	0.222191	0.987	0.989	2.81e-15	0
CALU	1.41e-19	-0.14396	0.986	0.993	3.24e-15	0
MYDGF	1.75e-19	-0.113857	0.951	0.981	4.01e-15	0
PLAUR	3.18e-19	-0.178877	0.799	0.844	7.28e-15	0
RPL13	3.38e-19	0.0955717	0.999	1	7.74e-15	0
TUBA1A	3.57e-19	-0.200392	0.899	0.938	8.19e-15	0
JUND	8.85e-19	-0.142699	0.95	0.976	2.03e-14	0
BRI3	1.05e-18	0.127695	0.99	0.995	2.4e-14	0
ZNHIT1	1.13e-18	0.0874829	0.926	0.948	2.59e-14	0
OSTC	1.28e-18	-0.122289	0.922	0.957	2.93e-14	0
SUMO1	1.65e-18	-0.117097	0.885	0.927	3.78e-14	0
RBX1	1.77e-18	-0.119471	0.92	0.954	4.06e-14	0
CKAP4	1.99e-18	-0.152485	0.934	0.963	4.56e-14	0
COX7A2	2.39e-18	-0.1028	0.966	0.989	5.48e-14	0
SUMO2	2.58e-18	-0.100702	0.962	0.987	5.91e-14	0
ACTB	2.98e-18	-0.145864	0.999	1	6.82e-14	0
2021-09-07	2.99e-18	-0.110932	0.979	0.992	6.85e-14	0
NFKBIA	3.08e-18	-0.242182	0.752	0.802	7.05e-14	0
RPL6	3.3e-18	0.0934144	0.997	0.998	7.55e-14	0
NDUFB2	4.66e-18	-0.103323	0.957	0.983	1.07e-13	0
SSBP1	6.45e-18	-0.104352	0.954	0.98	1.48e-13	0
RRAD	1.05e-17	-0.251123	0.643	0.737	2.4e-13	0
COX4I1	1.71e-17	0.0308448	0.978	0.997	3.92e-13	0
RPL10A	2.25e-17	-0.122756	0.999	0.999	5.16e-13	0
SNRPF	2.37e-17	-0.108168	0.96	0.983	5.43e-13	0
CNN3	2.46e-17	-0.117184	0.95	0.969	5.64e-13	0
CCNH	4.28e-17	-0.111641	0.545	0.622	9.81e-13	0
VPS29	5.91e-17	-0.123824	0.842	0.891	1.36e-12	0
S100A13	8.44e-17	-0.119855	0.962	0.984	1.93e-12	0
SKP1	9.04e-17	-0.0951427	0.976	0.992	2.07e-12	0
NDUFS5	1.19e-16	-0.0816742	0.971	0.992	2.72e-12	0
TMEM59	1.53e-16	-0.128537	0.885	0.926	3.51e-12	0
CFL2	1.56e-16	-0.0899408	0.916	0.96	3.57e-12	0
SNRPE	1.98e-16	-0.103778	0.969	0.989	4.55e-12	0
RPL36A	2.2e-16	0.078297	0.953	0.974	5.04e-12	0
FKBP5	2.4e-16	0.211402	0.632	0.567	5.51e-12	0
RHOC	5.61e-16	-0.126067	0.911	0.946	1.29e-11	0
S100A16	5.66e-16	-0.122309	0.952	0.977	1.3e-11	0
COL1A1	6.35e-16	-0.188821	0.946	0.969	1.46e-11	0
CTSZ	7.83e-16	-0.11331	0.964	0.987	1.8e-11	0
CYCS	8.96e-16	-0.138249	0.974	0.989	2.05e-11	0
LGALS1	1.06e-15	-0.113397	0.997	0.999	2.43e-11	0
MRPL32	1.29e-15	-0.111143	0.767	0.835	2.96e-11	0
EMP1	1.29e-15	-0.122257	0.675	0.754	2.96e-11	0
MT-ND4	1.46e-15	0.138615	0.995	0.995	3.35e-11	0
CALM2	1.62e-15	-0.112558	0.982	0.992	3.71e-11	0
UBL5	1.69e-15	-0.0923403	0.972	0.99	3.86e-11	0
LSM7	2.33e-15	-0.0991641	0.962	0.983	5.35e-11	0
SCP2	2.72e-15	-0.11741	0.729	0.79	6.22e-11	0
HAPLN1	3.19e-15	-0.164469	0.474	0.556	7.31e-11	0
CD151	3.46e-15	-0.0729802	0.95	0.982	7.94e-11	0
HNRNPF	3.52e-15	-0.0881836	0.882	0.93	8.07e-11	0
ARPC2	4.1e-15	-0.0940653	0.973	0.991	9.4e-11	0
TPD52	4.24e-15	0.0952574	0.359	0.275	9.73e-11	0
RPS14	4.47e-15	0.0825597	0.999	0.999	1.02e-10	0
HNRNPC	4.66e-15	0.0766183	0.973	0.988	1.07e-10	0
MRPL52	4.96e-15	-0.104222	0.919	0.952	1.14e-10	0
PDIA3	6.62e-15	-0.114211	0.866	0.912	1.52e-10	0
TNFRSF11B	7.51e-15	-0.111744	0.098	0.153	1.72e-10	0
OST4	8.31e-15	-0.0708424	0.976	0.995	1.9e-10	0
LMNA	8.84e-15	-0.119224	0.981	0.993	2.03e-10	0
SEC61B	9e-15	-0.0921286	0.972	0.991	2.06e-10	0
POMP	9.5e-15	-0.0792737	0.956	0.982	2.18e-10	0
PSMB6	1.29e-14	-0.073433	0.902	0.949	2.96e-10	0
ATP5PF	1.32e-14	-0.106249	0.929	0.956	3.02e-10	0
MORF4L2	1.62e-14	-0.0807421	0.887	0.934	3.7e-10	0
PSMA7	1.62e-14	-0.108418	0.99	0.998	3.72e-10	0
EIF1	1.95e-14	0.0944052	0.994	0.997	4.48e-10	0
NDUFB4	2.24e-14	-0.0911515	0.941	0.97	5.13e-10	0
YIF1A	2.56e-14	-0.105911	0.77	0.831	5.86e-10	0
SBDS	2.58e-14	-0.0985176	0.931	0.962	5.92e-10	0
SRSF2	2.76e-14	-0.110571	0.893	0.934	6.32e-10	0
PSMA5	2.84e-14	-0.0924259	0.879	0.922	6.51e-10	0
ELOB	3.29e-14	-0.0747435	0.979	0.995	7.54e-10	0
P4HB	3.63e-14	-0.117057	0.903	0.935	8.32e-10	0
CCDC85B	3.64e-14	0.135129	0.901	0.901	8.35e-10	0
TMBIM6	3.92e-14	-0.0681483	0.973	0.994	8.98e-10	0
CALD1	4.03e-14	-0.146271	0.991	0.999	9.23e-10	0
RPL18A	4.32e-14	0.0939308	0.997	0.998	9.89e-10	0
GAS6	4.34e-14	-0.142153	0.88	0.928	9.94e-10	0
CDH4	4.49e-14	0.0857279	0.274	0.2	1.03e-09	0
RPS5	4.58e-14	0.0836119	0.996	0.999	1.05e-09	0
UBE2M	4.6e-14	-0.102139	0.867	0.9	1.05e-09	0
GSTM3	5.66e-14	-0.107918	0.823	0.875	1.3e-09	0
HMOX1	6.05e-14	-0.229445	0.126	0.178	1.39e-09	0
LINC02154	6.19e-14	-0.154621	0.921	0.954	1.42e-09	0
GNAI2	6.31e-14	-0.116446	0.894	0.931	1.45e-09	0
POLR2L	6.35e-14	-0.0880475	0.951	0.978	1.45e-09	0
PSMD2	6.95e-14	-0.141697	0.894	0.922	1.59e-09	0
FTL	8.28e-14	0.150152	0.999	1	1.9e-09	0
SDCBP	8.47e-14	-0.0910843	0.853	0.905	1.94e-09	0
RPS21	8.47e-14	-0.0812378	0.996	0.998	1.94e-09	0
TMEM70	9.2e-14	-0.0739593	0.466	0.55	2.11e-09	0
DGKI	9.32e-14	-0.0924208	0.156	0.224	2.14e-09	0
RBM3	9.82e-14	-0.124735	0.942	0.971	2.25e-09	0
STRAP	9.95e-14	-0.109682	0.854	0.892	2.28e-09	0
SEC62	1.08e-13	-0.0876027	0.933	0.967	2.47e-09	0
PSMA4	1.23e-13	-0.0928138	0.841	0.894	2.81e-09	0
ATP5IF1	1.25e-13	-0.0764341	0.94	0.973	2.87e-09	0
AL157402.2	1.27e-13	-0.175187	0.328	0.402	2.9e-09	0
SF3B6	1.29e-13	-0.090432	0.959	0.983	2.95e-09	0
NES	1.42e-13	-0.129508	0.359	0.439	3.26e-09	0
COX6A1	1.6e-13	-0.0811079	0.977	0.992	3.67e-09	0
LMAN1	1.64e-13	-0.126143	0.886	0.917	3.77e-09	0
SRSF9	1.77e-13	-0.0877044	0.953	0.979	4.07e-09	0
GCLM	1.8e-13	-0.103486	0.416	0.485	4.11e-09	0
RPL30	2e-13	-0.0628841	0.998	0.999	4.58e-09	0
RPL26L1	2.01e-13	-0.0942762	0.794	0.855	4.6e-09	0
SEC23A	2.13e-13	-0.0957294	0.676	0.746	4.88e-09	0
RPS18	2.22e-13	0.0705499	0.998	1	5.09e-09	0
TPT1	2.25e-13	0.0907373	0.996	0.998	5.15e-09	0
PABPC4	2.27e-13	0.119428	0.899	0.883	5.21e-09	0
MRPL51	2.43e-13	-0.093318	0.92	0.957	5.58e-09	0
NEDD8	2.6e-13	-0.0600216	0.965	0.989	5.96e-09	0
RALA	2.71e-13	-0.118151	0.842	0.878	6.21e-09	0
PPARD	3.07e-13	-0.0217431	0.535	0.613	7.03e-09	0
GNG5	3.08e-13	-0.0772925	0.978	0.993	7.05e-09	0
C8orf59	3.31e-13	-0.0903507	0.883	0.925	7.59e-09	0
NPW	3.43e-13	0.0880938	0.257	0.183	7.85e-09	0
RPS17	3.94e-13	0.0961208	0.902	0.911	9.03e-09	0
NUCB2	4.83e-13	-0.0967958	0.477	0.555	1.11e-08	0
RTRAF	4.97e-13	-0.0799053	0.938	0.97	1.14e-08	0
NDUFB7	5.4e-13	-0.0686467	0.959	0.984	1.24e-08	0
RPS2	5.47e-13	0.0823682	1	1	1.25e-08	0
MANF	5.65e-13	-0.120413	0.624	0.692	1.29e-08	0
TFPI	5.69e-13	-0.119967	0.682	0.742	1.3e-08	0
RPS7	5.7e-13	0.081541	0.998	0.998	1.31e-08	0
HSPA1A	5.72e-13	-0.161857	0.624	0.687	1.31e-08	0
TMEM50A	6.42e-13	-0.0947039	0.887	0.926	1.47e-08	0
SNRNP40	6.56e-13	-0.0926104	0.525	0.591	1.5e-08	0
NDUFS6	6.96e-13	-0.0664118	0.939	0.973	1.59e-08	0
DSTN	7.26e-13	0.0716684	0.982	0.995	1.66e-08	0
UCHL3	7.31e-13	-0.106437	0.589	0.659	1.68e-08	0
CDK16	7.49e-13	0.130002	0.691	0.634	1.72e-08	0
SRP54	7.57e-13	-0.0889383	0.628	0.704	1.74e-08	0
MIR4435-2HG	8e-13	-0.100066	0.861	0.905	1.83e-08	0
SET	8.61e-13	0.120045	0.993	0.995	1.97e-08	0
CMPK1	8.97e-13	-0.0910297	0.755	0.812	2.06e-08	0
ALYREF	9.39e-13	-0.0926005	0.511	0.57	2.15e-08	0
PABPC1	9.49e-13	0.105677	0.988	0.997	2.18e-08	0
SNRPG	1.01e-12	-0.100075	0.964	0.981	2.31e-08	0
CDKN2C	1.1e-12	-0.105332	0.536	0.61	2.52e-08	0
DEGS1	1.11e-12	-0.0924458	0.669	0.732	2.53e-08	0
NOP10	1.21e-12	-0.0821924	0.912	0.947	2.78e-08	0
CD99	1.28e-12	-0.0953141	0.853	0.903	2.93e-08	0
RAP1B	1.36e-12	-0.0869259	0.911	0.944	3.12e-08	0
ST13	1.75e-12	0.105982	0.935	0.941	4.01e-08	0
FLNC	2.03e-12	0.138094	0.765	0.719	4.66e-08	0
AXL	2.1e-12	0.0921361	0.956	0.969	4.81e-08	0
CEBPB	2.18e-12	0.0849234	0.94	0.963	5e-08	0
RPL23A	2.34e-12	0.082807	0.996	0.997	5.36e-08	0
GNAS	2.47e-12	-0.0884195	0.988	0.996	5.66e-08	0
IGFBP6	2.51e-12	-0.152585	0.596	0.653	5.75e-08	0
PLIN3	2.72e-12	-0.111187	0.829	0.866	6.22e-08	0
RABAC1	2.92e-12	-0.0841262	0.953	0.98	6.69e-08	0
MBD2	3.25e-12	-0.0935515	0.701	0.754	7.44e-08	0
PLP2	3.29e-12	0.113993	0.939	0.939	7.54e-08	0
COX6B1	3.31e-12	-0.0818029	0.972	0.989	7.58e-08	0
LSM1	3.35e-12	-0.0790531	0.73	0.797	7.69e-08	0
CAV1	3.37e-12	-0.0898432	0.982	0.994	7.72e-08	0
IMPAD1	3.73e-12	-0.0956333	0.579	0.651	8.54e-08	0
PDIA6	3.76e-12	-0.114908	0.939	0.958	8.63e-08	0
PSMD11	3.99e-12	-0.10054	0.723	0.78	9.13e-08	0
PSMD7	4.58e-12	-0.0871312	0.929	0.96	1.05e-07	0
RPA3	5e-12	-0.113975	0.779	0.819	1.15e-07	0
MYRF	5.15e-12	0.075675	0.259	0.19	1.18e-07	0
IKBIP	5.84e-12	-0.0955212	0.798	0.843	1.34e-07	0
HNRNPD	6.68e-12	-0.0957416	0.854	0.897	1.53e-07	0
AP2M1	7.23e-12	-0.0602813	0.964	0.988	1.66e-07	0
DGUOK	7.32e-12	-0.102085	0.855	0.896	1.68e-07	0
GLO1	7.46e-12	-0.095353	0.748	0.801	1.71e-07	0
PSMB1	7.95e-12	-0.0925599	0.934	0.962	1.82e-07	0
TXNL1	8.07e-12	-0.0937533	0.798	0.853	1.85e-07	0
RPL3	8.21e-12	0.0743929	0.993	0.998	1.88e-07	0
FANCE	8.41e-12	-0.0860355	0.486	0.57	1.93e-07	0
MT-ND3	8.49e-12	0.0681121	0.995	0.996	1.95e-07	0
NDUFA11	9.13e-12	-0.0188565	0.962	0.988	2.09e-07	0
COPB2	9.3e-12	-0.0795484	0.826	0.879	2.13e-07	0
TMED2	1.01e-11	-0.0910416	0.848	0.891	2.32e-07	0
AC124067.4	1.05e-11	0.110177	0.306	0.24	2.41e-07	0
HSPD1	1.05e-11	0.134739	0.984	0.984	2.41e-07	0
MLLT11	1.28e-11	-0.0912642	0.366	0.44	2.93e-07	0
IGFBP7	1.3e-11	-0.175507	0.6	0.656	2.98e-07	0
GALNT5	1.35e-11	-0.0967801	0.495	0.57	3.09e-07	0
COX5B	1.39e-11	-0.0232498	0.962	0.988	3.2e-07	0
GADD45GIP1	1.52e-11	0.0162545	0.959	0.983	3.48e-07	0
DCAF13	1.6e-11	-0.0959489	0.72	0.777	3.67e-07	0
SRSF5	1.65e-11	0.109993	0.874	0.866	3.77e-07	0
VDAC3	1.68e-11	-0.0929346	0.713	0.771	3.84e-07	0
ZYX	1.8e-11	0.062245	0.929	0.948	4.12e-07	0
MAP1LC3A	1.82e-11	-0.0699423	0.225	0.297	4.17e-07	0
PLAU	1.85e-11	-0.148447	0.388	0.451	4.23e-07	0
RPL4	1.99e-11	0.0704295	0.991	0.996	4.56e-07	0
COL5A2	2.09e-11	-0.0954041	0.347	0.417	4.78e-07	0
MDH2	2.14e-11	-0.0826774	0.945	0.97	4.91e-07	0
BCL7C	2.19e-11	-0.0945441	0.668	0.731	5.01e-07	0
EIF2S2	2.22e-11	0.072519	0.976	0.988	5.09e-07	0
PYGL	2.44e-11	-0.0960503	0.643	0.703	5.59e-07	0
SFPQ	2.55e-11	-0.0757927	0.941	0.969	5.84e-07	0
YIPF5	2.59e-11	-0.0919142	0.775	0.83	5.93e-07	0
COL3A1	2.69e-11	-0.120852	0.512	0.59	6.17e-07	0
MYC	2.82e-11	0.159753	0.911	0.91	6.46e-07	0
TRMT112	2.84e-11	-0.0625942	0.937	0.968	6.5e-07	0
CCNI	2.97e-11	0.0374685	0.971	0.989	6.8e-07	0
RPL14	3.53e-11	0.0733634	0.995	0.997	8.1e-07	0
LAPTM4B	3.77e-11	-0.0912511	0.865	0.906	8.64e-07	0
RHOB	3.79e-11	0.161643	0.593	0.529	8.69e-07	0
PSMA1	3.96e-11	-0.0807595	0.885	0.923	9.08e-07	0
KDELR3	4.12e-11	-0.0898716	0.424	0.491	9.45e-07	0
LMCD1	4.33e-11	-0.105529	0.835	0.889	9.93e-07	0
DYNLL1	4.39e-11	-0.100111	0.982	0.994	1.01e-06	0
CALB1	4.49e-11	-0.182442	0.264	0.306	1.03e-06	0
PRDX1	4.67e-11	-0.0876253	0.989	0.996	1.07e-06	0
PSMB3	4.69e-11	-0.0896546	0.884	0.913	1.08e-06	0
CFL1	4.97e-11	-0.0782164	0.987	0.997	1.14e-06	0
PFDN2	5.05e-11	-0.0911271	0.925	0.955	1.16e-06	0
SNHG7	5.16e-11	0.114669	0.922	0.932	1.18e-06	0
SLC25A6	5.31e-11	0.040631	0.95	0.973	1.22e-06	0
SRRM1	5.33e-11	-0.0786239	0.845	0.891	1.22e-06	0
HLA-C	5.61e-11	-0.088069	0.895	0.939	1.28e-06	0
ARHGEF16	5.96e-11	0.0810396	0.225	0.164	1.37e-06	0
DDR2	6.33e-11	0.115089	0.516	0.443	1.45e-06	0
DDX24	7.52e-11	-0.0795148	0.912	0.944	1.72e-06	0
YWHAZ	7.77e-11	-0.0393782	0.974	0.993	1.78e-06	0
TSPO	8.81e-11	-0.0632853	0.967	0.988	2.02e-06	0
SHB	9.81e-11	0.0708506	0.351	0.279	2.25e-06	0
C12orf75	9.89e-11	-0.108421	0.774	0.821	2.27e-06	0
TMEM158	1.01e-10	-0.29144	0.451	0.513	2.32e-06	0
HACD3	1.02e-10	-0.0865479	0.626	0.688	2.33e-06	0
RBM25	1.03e-10	-0.0883706	0.836	0.879	2.37e-06	0
NDUFA5	1.1e-10	-0.0838472	0.828	0.876	2.52e-06	0
SYTL2	1.19e-10	-0.081438	0.35	0.422	2.73e-06	0
VDAC1	1.25e-10	-0.0699258	0.968	0.988	2.86e-06	0
PSMB5	1.36e-10	-0.0552046	0.955	0.981	3.13e-06	0
YWHAQ	1.4e-10	-0.0776744	0.961	0.981	3.22e-06	0
TCF25	1.42e-10	-0.0776114	0.86	0.905	3.26e-06	0
RAC1	1.47e-10	-0.0619076	0.991	0.996	3.38e-06	0
VEGFA	1.59e-10	0.132008	0.556	0.492	3.64e-06	0
PGAM1	1.69e-10	-0.0770522	0.96	0.983	3.88e-06	0
SRSF7	1.73e-10	-0.0899295	0.856	0.901	3.97e-06	0
EDF1	1.79e-10	0.018421	0.97	0.99	4.1e-06	0
MT-ND4L	1.84e-10	0.131597	0.774	0.725	4.21e-06	0
NT5E	1.94e-10	-0.123416	0.875	0.907	4.44e-06	0
BSG	2.16e-10	-0.00870324	0.974	0.993	4.94e-06	0
WDR43	2.21e-10	0.109224	0.842	0.835	5.07e-06	0
GUK1	2.78e-10	-0.0510531	0.967	0.989	6.36e-06	0
ATP1B3	2.91e-10	-0.0715863	0.923	0.956	6.67e-06	0
PTGES3	2.94e-10	-0.0789605	0.979	0.989	6.73e-06	0
CAPZB	2.98e-10	-0.0761039	0.903	0.939	6.84e-06	0
BCHE	3.08e-10	-0.0556178	0.153	0.208	7.05e-06	0
MTDH	3.08e-10	-0.0733514	0.954	0.978	7.07e-06	0
CUTA	3.21e-10	-0.0509325	0.953	0.98	7.36e-06	0
VIM	3.27e-10	-0.0924714	0.998	0.999	7.5e-06	0
HSPB1	3.34e-10	-0.0335654	0.98	0.996	7.65e-06	0
CIB1	3.44e-10	-0.0883081	0.799	0.837	7.89e-06	0
SLC38A5	3.55e-10	-0.0767444	0.492	0.565	8.14e-06	0
SNRPB2	3.73e-10	-0.0638751	0.944	0.974	8.55e-06	0
UBA1	3.74e-10	0.105424	0.817	0.802	8.58e-06	0
POLR2C	3.8e-10	-0.0782804	0.56	0.612	8.72e-06	0
ESD	3.87e-10	-0.062433	0.889	0.93	8.87e-06	0
JKAMP	3.91e-10	-0.0715984	0.559	0.632	8.96e-06	0
SDC4	3.92e-10	0.136386	0.86	0.847	8.99e-06	0
WDR83OS	4.18e-10	0.0388712	0.955	0.975	9.59e-06	0
MME	4.27e-10	-0.1479	0.636	0.674	9.78e-06	0
SPCS2	4.34e-10	-0.0890089	0.861	0.903	9.95e-06	0
PTMS	4.57e-10	-0.0728135	0.975	0.989	1.05e-05	0
H3F3B	4.77e-10	0.080481	0.985	0.994	1.09e-05	0
SNRPD2	4.87e-10	-0.046061	0.974	0.992	1.12e-05	0
CAV2	4.94e-10	-0.0913913	0.784	0.832	1.13e-05	0
NSA2	4.98e-10	0.0618252	0.915	0.932	1.14e-05	0
XAGE2	5.18e-10	0.117699	0.562	0.498	1.19e-05	0
HES1	5.6e-10	0.144265	0.568	0.522	1.28e-05	0
MRPL15	5.69e-10	-0.0838729	0.765	0.819	1.31e-05	0
ADRM1	5.99e-10	-0.0856954	0.858	0.899	1.37e-05	0
SPCS1	6.54e-10	-0.0768608	0.894	0.932	1.5e-05	0
RER1	6.59e-10	-0.0842362	0.843	0.884	1.51e-05	0
SARS	6.66e-10	0.0729873	0.905	0.923	1.53e-05	0
TFE3	7.24e-10	0.114695	0.627	0.568	1.66e-05	0
GOLT1B	7.49e-10	-0.0777445	0.489	0.561	1.72e-05	0
GPX8	7.53e-10	-0.0893353	0.8	0.844	1.72e-05	0
ARF1	7.64e-10	-0.0486389	0.93	0.963	1.75e-05	0
ARL1	7.64e-10	-0.083254	0.707	0.763	1.75e-05	0
CLTB	7.72e-10	-0.0966228	0.927	0.948	1.77e-05	0
RPL37A	7.84e-10	0.0624708	0.999	0.999	1.8e-05	0
HNRNPA2B1	8.21e-10	-0.0664176	0.984	0.995	1.88e-05	0
FLNA	9.09e-10	0.0881577	0.926	0.94	2.08e-05	0
WDR45	9.87e-10	0.10976	0.629	0.578	2.26e-05	0
TIMM17A	1.01e-09	-0.0786852	0.711	0.766	2.31e-05	0
SNX6	1.01e-09	-0.0510326	0.944	0.972	2.32e-05	0
RPS23	1.05e-09	0.0641555	0.999	0.999	2.41e-05	0
ATP5MC2	1.1e-09	0.0199915	0.982	0.996	2.52e-05	0
HSPA5	1.11e-09	-0.145484	0.932	0.956	2.55e-05	0
ATP5MPL	1.13e-09	-0.067956	0.941	0.966	2.59e-05	0
NUTF2	1.29e-09	-0.0733632	0.855	0.897	2.96e-05	0
HIGD1A	1.34e-09	-0.0615594	0.472	0.547	3.07e-05	0
RPL10	1.35e-09	0.0921446	0.998	0.999	3.09e-05	0
CLPTM1L	1.44e-09	-0.0924107	0.716	0.768	3.29e-05	0
ARL6IP6	1.53e-09	-0.083867	0.591	0.645	3.5e-05	0
ARID5B	1.53e-09	0.0965217	0.901	0.904	3.51e-05	0
SDC2	1.59e-09	-0.0887625	0.586	0.638	3.64e-05	0
MGST3	1.65e-09	-0.0865266	0.938	0.964	3.78e-05	0
DNAJB4	1.71e-09	-0.111239	0.788	0.829	3.91e-05	0
LRPPRC	1.72e-09	0.113031	0.711	0.674	3.95e-05	0
SAT1	1.92e-09	-0.101643	0.736	0.787	4.41e-05	0
TUBA1B	1.98e-09	-0.17087	0.99	0.995	4.53e-05	0
HNRNPA1	2.01e-09	0.0479462	0.985	0.996	4.62e-05	0
PDIA4	2.02e-09	-0.0941734	0.609	0.667	4.64e-05	0
SSR4	2.06e-09	-0.0105579	0.909	0.946	4.72e-05	0
HUWE1	2.12e-09	0.110254	0.714	0.668	4.85e-05	0
COPE	2.18e-09	-0.0707826	0.913	0.947	5e-05	0
EGR1	2.27e-09	0.117378	0.568	0.603	5.2e-05	0
AC018464.1	2.29e-09	-0.0837393	0.324	0.39	5.24e-05	0
MRPL14	2.4e-09	-0.0761712	0.85	0.887	5.49e-05	0
USP40	2.41e-09	0.122952	0.561	0.507	5.52e-05	0
SLC25A5	2.41e-09	-0.0761364	0.919	0.949	5.52e-05	0
BANF1	2.44e-09	-0.060707	0.896	0.934	5.58e-05	0
RPL36AL	2.44e-09	-0.0504833	0.984	0.995	5.59e-05	0
EIF6	2.54e-09	0.0258695	0.956	0.978	5.81e-05	0
TSPAN5	2.57e-09	-0.0462427	0.573	0.645	5.9e-05	0
GPSM2	2.69e-09	-0.0623824	0.249	0.312	6.16e-05	0
PPP2CB	2.74e-09	-0.0705629	0.72	0.778	6.27e-05	0
ATP5ME	2.78e-09	0.00751305	0.955	0.98	6.37e-05	0
MT-ND5	2.91e-09	0.133888	0.978	0.969	6.67e-05	0
ATP6AP2	3.04e-09	-0.0880139	0.675	0.729	6.98e-05	0
ERP29	3.05e-09	0.0782218	0.909	0.915	6.99e-05	0
PRDX3	3.32e-09	-0.0836197	0.732	0.768	7.6e-05	0
EIF3E	3.44e-09	-0.0311051	0.963	0.986	7.88e-05	0
HSBP1	3.49e-09	-0.0610149	0.954	0.978	8e-05	0
ID2	3.71e-09	0.0979004	0.366	0.3	8.5e-05	0
PCMT1	3.72e-09	-0.0789463	0.753	0.799	8.53e-05	0
RPL7A	3.84e-09	0.0713162	0.998	0.998	8.79e-05	0
PHLDA2	3.86e-09	-0.0932898	0.702	0.759	8.85e-05	0
BET1	3.96e-09	-0.0701381	0.634	0.695	9.09e-05	0
PRDX5	4.01e-09	-0.0750033	0.95	0.972	9.2e-05	0
SPARC	4.04e-09	-0.115227	0.968	0.979	9.26e-05	0
HSP90B1	4.23e-09	-0.10485	0.965	0.979	9.7e-05	0
MTRNR2L12	4.33e-09	0.176244	0.542	0.496	9.92e-05	0
SLBP	4.37e-09	-0.0872249	0.734	0.762	0.000100226	0
HSPB11	4.42e-09	-0.0780896	0.703	0.74	0.000101349	0
ASNS	4.69e-09	0.118753	0.536	0.475	0.000107543	0
RSRP1	4.85e-09	-0.069825	0.539	0.609	0.000111085	0
AP3S1	4.94e-09	-0.077138	0.892	0.926	0.000113124	0
C1orf43	5.34e-09	-0.0372503	0.895	0.935	0.000122335	0
JAG1	5.39e-09	0.087415	0.47	0.406	0.000123516	0
CCDC50	5.44e-09	0.0776352	0.905	0.915	0.000124723	0
EIF1AX	5.56e-09	-0.0823106	0.897	0.924	0.000127525	0
CTGF	5.63e-09	-0.153907	0.835	0.874	0.000128968	0
DUSP11	5.71e-09	-0.0686589	0.428	0.49	0.000130957	0
MRPS21	5.99e-09	-0.032227	0.923	0.957	0.000137254	0
NDUFA1	6.16e-09	-0.0780118	0.818	0.857	0.000141223	0
PSMB4	6.27e-09	-0.0915202	0.859	0.888	0.000143635	0
ATP5F1C	6.38e-09	-0.0668072	0.902	0.936	0.000146315	0
SERPINE1	6.52e-09	0.18965	0.962	0.962	0.00014932	0
TGM2	6.53e-09	-0.17847	0.164	0.209	0.000149759	0
CBX3	6.76e-09	0.0471278	0.964	0.981	0.000154864	0
PGRMC1	7.11e-09	-0.0792754	0.849	0.892	0.00016304	0
ATXN10	7.18e-09	-0.071599	0.729	0.781	0.000164501	0
PFN2	7.51e-09	-0.0698916	0.858	0.901	0.000172194	0
MAP2K2	7.69e-09	-0.0197859	0.967	0.988	0.000176341	0
RTN4	7.82e-09	-0.0607345	0.988	0.997	0.000179186	0
SRSF3	8.02e-09	-0.0809858	0.946	0.965	0.000183797	0
HES4	8.05e-09	0.113009	0.862	0.856	0.000184395	0
GIPC1	8.44e-09	-0.0853658	0.787	0.824	0.000193541	0
EIF3G	8.54e-09	0.0366309	0.962	0.978	0.000195784	0
MAT2A	9.2e-09	0.0991952	0.721	0.685	0.000210819	0
H2AFJ	9.24e-09	-0.0918569	0.564	0.625	0.000211685	0
DYNC1I2	9.36e-09	0.0863247	0.828	0.826	0.000214569	0
REXO2	9.41e-09	-0.0740505	0.902	0.934	0.000215711	0
DDX46	9.51e-09	-0.0709964	0.788	0.835	0.000217933	0
UBC	9.64e-09	-0.0653949	0.987	0.995	0.000220858	0
NMT1	1.03e-08	0.0812151	0.605	0.549	0.000237101	0
GOPC	1.05e-08	-0.0851039	0.785	0.815	0.000240872	0
ELK1	1.06e-08	0.0705322	0.404	0.345	0.000242641	0
SYNCRIP	1.08e-08	-0.0539224	0.902	0.938	0.000248653	0
SRP14	1.1e-08	-0.0445899	0.973	0.991	0.000253171	0
MAGEF1	1.11e-08	-0.0698129	0.48	0.544	0.000254897	0
ERGIC2	1.16e-08	-0.0744566	0.653	0.708	0.000265476	0
LETM2	1.24e-08	-0.0633153	0.237	0.297	0.000284611	0
RAN	1.27e-08	-0.0497383	0.984	0.997	0.000291698	0
SNAP23	1.29e-08	-0.0732274	0.553	0.616	0.000296138	0
UBE2N	1.31e-08	-0.0808571	0.784	0.821	0.000300744	0
GHITM	1.32e-08	-0.0545795	0.86	0.905	0.000303076	0
LRP10	1.37e-08	-0.0839391	0.702	0.735	0.000312999	0
RHEB	1.39e-08	-0.0658591	0.948	0.973	0.000318151	0
FKBP10	1.42e-08	-0.054237	0.866	0.91	0.00032441	0
MTHFD2	1.42e-08	0.0945801	0.773	0.778	0.000324994	0
SRSF11	1.43e-08	-0.0595393	0.908	0.94	0.000326608	0
PSMB7	1.53e-08	-0.0513212	0.906	0.943	0.000349973	0
DBI	1.59e-08	-0.08094	0.951	0.972	0.000364261	0
RANBP1	1.7e-08	-0.104925	0.846	0.875	0.000390496	0
UBE2L3	1.78e-08	-0.070406	0.872	0.909	0.00040893	0
PFDN5	1.82e-08	0.0271308	0.985	0.996	0.000417313	0
EBNA1BP2	1.84e-08	-0.0791023	0.897	0.927	0.000421094	0
BUD23	1.88e-08	-0.07105	0.679	0.732	0.000431293	0
UQCR11	1.94e-08	-0.0494852	0.955	0.979	0.000445243	0
SELENOS	1.95e-08	-0.0636403	0.952	0.974	0.000446264	0
ILF2	2.06e-08	-0.0831257	0.898	0.923	0.0004712	0
MKI67	2.08e-08	0.0773854	0.138	0.157	0.000476906	0
ACTR10	2.15e-08	-0.0724487	0.694	0.748	0.000492208	0
TFG	2.18e-08	-0.0725692	0.8	0.837	0.000500256	0
TRAM1	2.3e-08	-0.0692762	0.874	0.913	0.000527982	0
CALM1	2.34e-08	-0.0698544	0.943	0.967	0.000535571	0
UFD1	2.37e-08	-0.0790931	0.571	0.626	0.000543274	0
YWHAH	2.44e-08	-0.0552553	0.715	0.774	0.000559813	0
GTF2H5	2.48e-08	-0.0633415	0.716	0.773	0.000567861	0
HIGD2A	2.57e-08	0.0390325	0.89	0.914	0.000588346	0
TBCB	2.71e-08	-0.0771067	0.841	0.879	0.00062125	0
ITGB5	2.72e-08	-0.0752565	0.456	0.52	0.00062321	0
RPL11	2.83e-08	0.0588595	0.999	1	0.000648799	0
LIMS1	2.9e-08	-0.0911452	0.871	0.901	0.000665183	0
PCLAF	3.02e-08	-0.10891	0.527	0.581	0.000691701	0
B2M	3.08e-08	-0.0993048	0.998	1	0.000706939	0
LIMA1	3.22e-08	-0.0291869	0.95	0.976	0.000737174	0
C1QTNF2	3.39e-08	-0.0385063	0.095	0.138	0.000776157	0
ATF4	3.44e-08	0.0695321	0.928	0.938	0.000788969	0
GSTP1	3.47e-08	-0.0585193	0.982	0.994	0.000794386	0
LY96	3.53e-08	-0.0841821	0.507	0.558	0.000809607	0
COL6A3	3.77e-08	-0.0757066	0.089	0.129	0.000864537	0
AURKAIP1	3.84e-08	-0.0496926	0.943	0.969	0.000879863	0
CREBRF	3.86e-08	0.12162	0.568	0.527	0.000883819	0
OCIAD2	4.08e-08	-0.0823351	0.919	0.942	0.000934263	0
MAGOH	4.18e-08	-0.0722175	0.823	0.865	0.000957512	0
UQCR10	4.26e-08	-0.0640075	0.93	0.957	0.000977424	0
TKT	4.28e-08	0.0510547	0.968	0.983	0.000980428	0
PTN	4.53e-08	-0.0616816	0.307	0.372	0.00103933	0
PLOD2	4.61e-08	-0.094531	0.95	0.97	0.00105624	0
HSPA1B	4.82e-08	-0.0754041	0.339	0.403	0.00110526	0
MTRNR2L8	4.89e-08	0.165792	0.829	0.79	0.00112122	0
ATP5F1B	5.14e-08	-0.0326151	0.954	0.979	0.00117818	0
TUBA1C	5.17e-08	-0.0431471	0.971	0.989	0.00118516	0
PRDX2	5.26e-08	-0.0312583	0.462	0.433	0.00120586	0
PSAT1	5.35e-08	0.13348	0.606	0.566	0.00122541	0
WDR13	5.38e-08	0.0942175	0.742	0.707	0.00123349	0
PRMT1	5.46e-08	-0.0532381	0.939	0.965	0.00125218	0
PSMD13	5.47e-08	-0.064845	0.687	0.744	0.0012546	0
H3F3A	5.56e-08	-0.05376	0.979	0.993	0.00127357	0
CPNE1	5.8e-08	0.0457323	0.927	0.945	0.00132899	0
NDUFAB1	5.81e-08	-0.0631857	0.939	0.963	0.00133134	0
GPX4	5.84e-08	0.0238475	0.965	0.985	0.00133782	0
IFI6	6.03e-08	0.0151397	0.863	0.902	0.00138152	0
EEF2	6.18e-08	0.0595191	0.991	0.997	0.00141736	0
TM4SF20	6.27e-08	0.162183	0.259	0.216	0.00143695	0
SRI	6.5e-08	-0.0702971	0.91	0.94	0.00149043	0
SELENOT	6.53e-08	-0.0774897	0.637	0.679	0.00149746	0
JPH1	6.95e-08	0.054725	0.249	0.193	0.00159243	0
GALNT3	7.29e-08	-0.0488301	0.291	0.354	0.00167167	0
CST3	7.3e-08	-0.0153901	0.971	0.99	0.00167377	0
C19orf70	7.43e-08	-0.0733187	0.913	0.94	0.00170324	0
UQCRQ	7.48e-08	-0.0440845	0.966	0.985	0.00171424	0
EPDR1	7.61e-08	-0.0601341	0.384	0.447	0.00174351	0
CDR2	7.62e-08	-0.0320599	0.441	0.507	0.00174692	0
TIMM17B	7.67e-08	0.0887218	0.662	0.615	0.0017585	0
MRPL57	7.78e-08	-0.0719944	0.669	0.725	0.00178353	0
EIF4B	7.95e-08	0.0730984	0.95	0.958	0.00182242	0
FUCA2	8.04e-08	-0.0779691	0.643	0.699	0.00184343	0
UBE2I	8.13e-08	-0.0377516	0.929	0.959	0.00186321	0
MYEOV	8.16e-08	-0.0470271	0.247	0.306	0.00187054	0
GRIPAP1	8.38e-08	0.0769046	0.435	0.377	0.00192023	0
GSTO1	8.5e-08	-0.075168	0.863	0.899	0.00194911	0
SRP19	8.6e-08	-0.0599739	0.788	0.837	0.00197069	0
MZT1	8.65e-08	-0.0618874	0.441	0.499	0.00198142	0
EIF3L	9.6e-08	0.0751094	0.878	0.877	0.00219927	0
NDUFA12	9.75e-08	-0.0378911	0.91	0.944	0.00223422	0
CAP1	9.84e-08	-0.05883	0.939	0.962	0.00225421	0
PRRC2A	1.05e-07	0.0804199	0.539	0.485	0.00240996	0
SDF2L1	1.09e-07	-0.076998	0.263	0.315	0.00249867	0
ASF1A	1.1e-07	-0.0666373	0.412	0.469	0.00252374	0
THBS1	1.12e-07	-0.10701	0.641	0.698	0.00257633	0
PSMC4	1.13e-07	-0.0675133	0.861	0.897	0.00259893	0
KLF6	1.13e-07	0.112378	0.901	0.908	0.00260027	0
ANTXR1	1.18e-07	-0.0818661	0.496	0.537	0.0026956	0
C1QBP	1.19e-07	-0.0593782	0.867	0.903	0.00272263	0
SNX3	1.2e-07	-0.0214777	0.949	0.975	0.00274633	0
ACTN1	1.21e-07	-0.0673171	0.931	0.958	0.00277429	0
MIF	1.22e-07	-0.0855545	0.902	0.915	0.00279451	0
PRAF2	1.22e-07	0.0843971	0.645	0.596	0.00280745	0
PRSS23	1.23e-07	-0.0964155	0.687	0.738	0.00281955	0
SPTBN1	1.27e-07	0.106349	0.87	0.863	0.00290811	0
EMC4	1.27e-07	-0.0738933	0.66	0.711	0.00291299	0
EIF3I	1.28e-07	-0.0107951	0.925	0.956	0.00293345	0
MALSU1	1.28e-07	-0.0488692	0.726	0.781	0.00294266	0
EPB41L4A-AS1	1.29e-07	0.114478	0.803	0.78	0.00295335	0
EIF3M	1.29e-07	-0.0642392	0.92	0.942	0.00295577	0
OCIAD1	1.3e-07	-0.0728895	0.808	0.849	0.00298728	0
PGP	1.32e-07	-0.0796627	0.564	0.621	0.00302682	0
USP11	1.33e-07	0.0860198	0.587	0.534	0.00305472	0
CTSL	1.34e-07	-0.0814255	0.704	0.75	0.00307233	0
TXNDC15	1.39e-07	-0.0624049	0.439	0.487	0.00318359	0
NOP53	1.39e-07	0.0855927	0.91	0.902	0.00319435	0
SLC9A3R1	1.41e-07	-0.0646229	0.405	0.457	0.00323498	0
NUDCD2	1.44e-07	-0.0707818	0.682	0.725	0.00329436	0
TPST2	1.44e-07	-0.073197	0.582	0.641	0.00331114	0
AP2S1	1.48e-07	-0.0558297	0.964	0.982	0.00338861	0
NOSIP	1.49e-07	-0.0597852	0.885	0.921	0.00342386	0
MT-ATP6	1.54e-07	0.0622494	0.996	0.998	0.00352049	0
OSTM1	1.57e-07	-0.0584193	0.368	0.431	0.00358733	0
PPIB	1.57e-07	-0.0560476	0.957	0.978	0.00360333	0
NME7	1.7e-07	-0.0650713	0.544	0.598	0.00389814	0
TRIR	1.71e-07	-0.0188271	0.95	0.975	0.00392486	0
TMEM237	1.74e-07	-0.0660691	0.472	0.527	0.00399334	0
TMEM167A	1.78e-07	-0.0632541	0.846	0.88	0.00407794	0
ERGIC3	1.83e-07	0.0449013	0.897	0.916	0.00420084	0
ISG15	1.84e-07	0.175443	0.887	0.918	0.00421665	0
RPS27L	1.85e-07	-0.0688547	0.889	0.922	0.00422922	0
LRRC59	1.85e-07	-0.073383	0.814	0.849	0.00424527	0
ITGB1	1.87e-07	-0.0627862	0.968	0.985	0.00428619	0
STAT2	1.93e-07	0.0963491	0.649	0.608	0.004425	0
NAA38	1.94e-07	-0.0615169	0.752	0.804	0.00445014	0
STMP1	1.95e-07	-0.0578893	0.866	0.904	0.00447057	0
AMOTL2	1.96e-07	0.0515981	0.912	0.928	0.00448501	0
GAPDH	1.96e-07	0.0971664	0.999	0.999	0.00448716	0
LARP1	1.97e-07	0.0831498	0.851	0.85	0.0045128	0
MMP8	1.98e-07	0.0821045	0.967	0.977	0.00453884	0
PDAP1	2.01e-07	0.0737813	0.949	0.961	0.00459797	0
POLR2J	2.02e-07	0.0789239	0.898	0.904	0.00462358	0
KYNU	2.1e-07	-0.0551519	0.129	0.173	0.00481892	0
ZNF706	2.16e-07	-0.068105	0.844	0.871	0.0049404	0
PHPT1	2.37e-07	-0.0433692	0.967	0.985	0.00543538	0
JUNB	2.39e-07	-0.103839	0.745	0.794	0.00548168	0
IFI27L2	2.41e-07	-0.0759957	0.783	0.827	0.0055313	0
MEG3	2.45e-07	0.111123	0.908	0.91	0.00562249	0
CYB5A	2.45e-07	-0.0604364	0.775	0.825	0.00562532	0
NDUFB1	2.51e-07	-0.0596518	0.857	0.894	0.00574804	0
MEF2C	2.54e-07	-0.0541385	0.15	0.191	0.00581334	0
RAB5C	2.57e-07	-0.0638683	0.779	0.819	0.00590107	0
TROAP	2.6e-07	-0.0566654	0.219	0.273	0.00595616	0
MNT	2.62e-07	0.0652386	0.392	0.335	0.00600907	0
CCT5	2.64e-07	-0.0613228	0.964	0.979	0.00605352	0
KRT14	2.66e-07	0.0177043	0.588	0.525	0.00608706	0
PCBP1	2.68e-07	-0.0556579	0.955	0.975	0.00613494	0
COPZ2	2.69e-07	-0.04657	0.135	0.179	0.00617121	0
CHPF2	2.89e-07	-0.0493209	0.364	0.427	0.00661368	0
VOPP1	2.98e-07	-0.0661185	0.774	0.796	0.00683965	0
KDELR1	3.05e-07	-0.0581613	0.954	0.975	0.00699177	0
GNG11	3.05e-07	-0.0642172	0.312	0.361	0.00700135	0
HERPUD1	3.08e-07	-0.114081	0.858	0.886	0.00705065	0
ATOX1	3.09e-07	-0.0539559	0.92	0.946	0.00707731	0
PRDX6	3.14e-07	-0.0200826	0.971	0.989	0.00718526	0
RPS26	3.22e-07	0.0433636	0.992	0.998	0.00739007	0
EIF3K	3.24e-07	-0.0178698	0.956	0.979	0.00741926	0
TPI1	3.29e-07	0.0196113	0.985	0.996	0.00754132	0
BIRC5	3.3e-07	-0.0393513	0.257	0.314	0.00756468	0
PAWR	3.35e-07	0.0973325	0.897	0.891	0.0076718	0
IGFBP4	3.39e-07	-0.0881115	0.723	0.762	0.00776554	0
SNHG25	3.41e-07	0.0671192	0.331	0.279	0.00782349	0
UBE2T	3.46e-07	-0.0545233	0.199	0.25	0.00792258	0
WASF2	3.51e-07	0.0644344	0.897	0.909	0.00804708	0
ACTG1	3.54e-07	0.0862575	0.995	0.997	0.00811875	0
LACTB2	3.74e-07	-0.0581425	0.358	0.413	0.00857656	0
NAGLU	3.74e-07	-0.0526995	0.254	0.306	0.00858259	0
FAM114A1	3.76e-07	-0.072164	0.731	0.78	0.0086119	0
HINT1	3.9e-07	-0.0530295	0.989	0.997	0.00894169	0
HNRNPR	4.09e-07	-0.0579697	0.922	0.948	0.00938479	0
TMEM258	4.1e-07	-0.0443728	0.927	0.954	0.00939939	0
AC245595.1	4.11e-07	0.0317965	0.941	0.962	0.00942185	0
NDFIP2	4.27e-07	-0.0647817	0.407	0.462	0.00978982	0
CAPNS1	4.3e-07	-0.0583962	0.945	0.967	0.00985872	0
PQBP1	4.34e-07	0.0838596	0.773	0.76	0.00994447	0
ANXA11	4.52e-07	-0.0658834	0.818	0.86	0.0103593	0
TAGLN2	4.54e-07	-0.0536009	0.983	0.995	0.010394	0
HNRNPK	4.54e-07	-0.0117101	0.974	0.991	0.0104135	0
SFTA1P	4.54e-07	-0.088759	0.427	0.477	0.0104142	0
TCEAL9	4.66e-07	-0.0245954	0.857	0.898	0.0106799	0
GMNN	4.71e-07	-0.0436857	0.299	0.359	0.0107953	0
MTCH2	4.82e-07	-0.0681423	0.691	0.738	0.0110417	0
PPP1R14B	4.93e-07	-0.0395675	0.979	0.993	0.011308	0
TRIB1	5.03e-07	0.0757954	0.413	0.367	0.0115275	0
CKB	5.03e-07	-0.08458	0.485	0.54	0.0115315	0
RRAGC	5.48e-07	0.0899903	0.654	0.641	0.0125546	0
SMIM15	5.5e-07	-0.0514855	0.67	0.726	0.0126139	0
ATP13A2	5.57e-07	-0.0627698	0.272	0.313	0.0127767	0
LRRC42	5.58e-07	-0.0671894	0.611	0.656	0.0127819	0
PPP4C	5.78e-07	-0.0699634	0.802	0.839	0.0132533	0
MMP19	5.92e-07	-0.0433637	0.089	0.12	0.0135777	0
SMIM37	5.95e-07	-0.0535091	0.724	0.779	0.0136469	0
BAG2	6.12e-07	-0.0625878	0.417	0.467	0.0140363	0
PFDN4	6.15e-07	-0.0699362	0.848	0.88	0.0140891	0
COA1	6.25e-07	-0.0597121	0.597	0.64	0.0143158	0
UBE2V2	6.26e-07	-0.0612622	0.796	0.838	0.0143413	0
PARK7	6.29e-07	-0.02576	0.973	0.989	0.0144214	0
KPNA4	6.31e-07	0.0995936	0.845	0.835	0.0144537	0
NDUFC2	6.35e-07	-0.074268	0.877	0.9	0.0145598	0
MINOS1	6.44e-07	-0.0669296	0.918	0.938	0.0147618	0
SAP18	6.49e-07	-0.0376768	0.881	0.917	0.0148641	0
PRELID1	6.54e-07	-0.0478825	0.967	0.983	0.0149798	0
RPL17	6.54e-07	0.0675704	0.721	0.708	0.0149808	0
PCDH10	6.74e-07	-0.0255262	0.098	0.137	0.0154522	0
DECR1	6.81e-07	-0.0632561	0.571	0.626	0.0156021	0
LDHA	6.81e-07	-0.0718158	0.986	0.993	0.0156068	0
TCEAL4	6.93e-07	0.0752395	0.859	0.87	0.0158887	0
CFAP300	7.01e-07	0.122012	0.753	0.719	0.0160573	0
PEX2	7.02e-07	-0.0545405	0.319	0.372	0.0160785	0
DUSP6	7.3e-07	-0.0564793	0.155	0.2	0.0167195	0
PCBP2	7.34e-07	-0.0245234	0.969	0.987	0.0168135	0
FEN1	7.46e-07	-0.058303	0.228	0.28	0.0170926	0
ACTR3	7.85e-07	-0.0509132	0.924	0.951	0.017992	0
MGST1	7.87e-07	-0.0768335	0.937	0.958	0.0180423	0
HIKESHI	7.95e-07	-0.0619143	0.61	0.661	0.0182132	0
NUDT6	8.12e-07	-0.0362021	0.146	0.192	0.0186033	0
MCRIP2	8.4e-07	0.0828313	0.587	0.55	0.0192553	0
BCL7A	8.54e-07	0.0749123	0.467	0.417	0.0195802	0
STARD3NL	8.59e-07	-0.0587386	0.664	0.719	0.0196964	0
VAMP5	8.65e-07	-0.0611878	0.879	0.913	0.0198173	0
ATP5F1D	8.65e-07	-0.0590724	0.951	0.972	0.019827	0
FDPS	8.82e-07	-0.068808	0.9	0.931	0.0202193	0
IER3IP1	9.14e-07	-0.0704715	0.648	0.697	0.020946	0
TRIM56	9.29e-07	0.0744464	0.802	0.797	0.0212901	0
MEF2A	9.31e-07	0.0806085	0.713	0.707	0.0213406	0
ZCRB1	9.35e-07	-0.0592035	0.885	0.915	0.0214317	0
VAMP4	9.36e-07	-0.0496705	0.211	0.26	0.0214491	0
EIF3F	9.47e-07	0.0198421	0.955	0.974	0.0217003	0
NANS	9.5e-07	-0.0713237	0.823	0.859	0.0217649	0
CPA3	9.63e-07	-0.0458931	0.091	0.127	0.0220775	0
SDF2	9.64e-07	-0.0549053	0.402	0.442	0.022088	0
MRPL33	1e-06	-0.0579572	0.931	0.953	0.0230229	0
BST1	1.02e-06	-0.0377395	0.128	0.172	0.023485	0
FDFT1	1.05e-06	-0.0805766	0.705	0.752	0.0241029	0
STXBP6	1.06e-06	-0.0763526	0.689	0.719	0.0243172	0
METTL26	1.07e-06	0.00811284	0.942	0.965	0.0244662	0
C5orf15	1.09e-06	-0.0621231	0.652	0.702	0.0249989	0
LINC01605	1.1e-06	0.0404323	0.111	0.08	0.025104	0
FSCN1	1.1e-06	-0.0546295	0.863	0.902	0.0251869	0
DERA	1.12e-06	-0.0531967	0.41	0.457	0.0255627	0
EIF2S1	1.12e-06	-0.0368527	0.812	0.857	0.025579	0
HOXB-AS3	1.13e-06	-0.0565928	0.338	0.384	0.0259091	0
ADARB1	1.13e-06	0.0693533	0.388	0.346	0.0259658	0
RNF181	1.14e-06	-0.0435591	0.912	0.943	0.0261385	0
HMGA1	1.14e-06	0.10762	0.977	0.981	0.0261729	0
TMX1	1.14e-06	-0.0589936	0.605	0.649	0.0262112	0
ACTN4	1.15e-06	-0.0273487	0.974	0.99	0.026355	0
RCN1	1.18e-06	-0.0655677	0.921	0.946	0.0269874	0
COL27A1	1.19e-06	0.0802774	0.436	0.385	0.0273227	0
SEC11A	1.19e-06	-0.0526584	0.927	0.954	0.027344	0
PUF60	1.19e-06	-0.0611713	0.679	0.732	0.0273872	0
TMEM147	1.2e-06	0.0275311	0.903	0.928	0.0275465	0
DSE	1.23e-06	-0.0555494	0.552	0.61	0.0281041	0
LOXL1	1.24e-06	-0.0655309	0.861	0.898	0.0284208	0
COPS5	1.25e-06	-0.0607435	0.706	0.754	0.0287167	0
ATP5MF	1.26e-06	0.00618627	0.969	0.987	0.0288795	0
DTD1	1.26e-06	-0.0714677	0.731	0.771	0.0289901	0
MRPS36	1.28e-06	-0.0512748	0.585	0.643	0.0293748	0
TMEM230	1.3e-06	-0.0590309	0.931	0.955	0.0297157	0
SLC36A4	1.3e-06	-0.0519617	0.364	0.413	0.029864	0
EEF1B2	1.31e-06	0.0332503	0.986	0.995	0.0300615	0
ARL3	1.33e-06	-0.0468126	0.701	0.756	0.0304868	0
BOK	1.41e-06	0.0633305	0.447	0.395	0.0322903	0
SQSTM1	1.42e-06	0.0646012	0.984	0.991	0.0324448	0
MOXD1	1.42e-06	-0.0605916	0.367	0.423	0.0325873	0
APRT	1.46e-06	0.0316916	0.952	0.97	0.0335675	0
MIS18BP1	1.47e-06	-0.00704331	0.309	0.359	0.0337221	0
CAPG	1.47e-06	-0.0763671	0.851	0.886	0.0337646	0
YY1	1.51e-06	0.0383207	0.922	0.944	0.0346201	0
COX8A	1.52e-06	-0.062161	0.949	0.965	0.0347375	0
DNAJC3	1.54e-06	-0.0597874	0.426	0.474	0.0352001	0
TXNDC12	1.56e-06	-0.0674705	0.66	0.697	0.0357783	0
COPS9	1.56e-06	-0.0517726	0.936	0.961	0.0358001	0
GTF2A2	1.58e-06	-0.0610521	0.73	0.777	0.0361122	0
SSR2	1.61e-06	-0.0537491	0.95	0.971	0.0370096	0
HM13	1.62e-06	-0.0752107	0.855	0.882	0.0371211	0
DUT	1.62e-06	-0.0757414	0.778	0.817	0.0372013	0
TCEA1	1.63e-06	0.0170516	0.886	0.919	0.037369	0
MRPS12	1.66e-06	0.0158036	0.832	0.869	0.0380174	0
CHD3	1.67e-06	0.0774204	0.61	0.574	0.0382372	0
C19orf53	1.7e-06	-0.0154935	0.959	0.979	0.0388786	0
SPTSSA	1.71e-06	-0.06818	0.698	0.744	0.0391989	0
NUDT1	1.71e-06	-0.0667202	0.699	0.748	0.0392059	0
UGDH	1.73e-06	-0.0453481	0.359	0.418	0.0397304	0
FXR1	1.74e-06	0.0678431	0.923	0.933	0.0398355	0
PSMC1	1.77e-06	-0.0726881	0.871	0.901	0.0405999	0
PGK1	1.83e-06	0.00188404	0.952	0.975	0.0420247	0
ICMT	1.87e-06	-0.0561716	0.418	0.472	0.0427759	0
GLIPR1	1.89e-06	-0.0875371	0.655	0.701	0.0432858	0
S100A2	1.93e-06	-0.0740688	0.406	0.451	0.0441564	0
HK2	2.03e-06	0.0423075	0.138	0.102	0.0466255	0
ATP6V0E1	2.05e-06	-0.00313298	0.967	0.985	0.0470669	0
RBM8A	2.08e-06	0.0098441	0.94	0.964	0.0476265	0
MAP3K1	2.17e-06	0.0392274	0.208	0.161	0.049724	0
CASP7	2.17e-06	-0.0288569	0.182	0.23	0.0497265	0
TNC	2.19e-06	-0.111012	0.42	0.475	0.0502422	0
IRF2BP2	2.2e-06	0.079234	0.691	0.672	0.0504988	0
PEPD	2.27e-06	-0.0566563	0.688	0.737	0.0520647	0
CSNK2A1	2.28e-06	0.0585784	0.863	0.876	0.0522148	0
H1FX	2.37e-06	0.0778781	0.877	0.899	0.0542955	0
LSM6	2.38e-06	-0.0654848	0.592	0.64	0.0545925	0
TMED3	2.39e-06	-0.0440534	0.506	0.566	0.0547502	0
MAP7D1	2.4e-06	-0.0605574	0.721	0.762	0.054904	0
FOS	2.45e-06	-0.225385	0.563	0.608	0.0561489	0
EIF4G2	2.47e-06	0.0526446	0.953	0.968	0.0565508	0
PELO	2.49e-06	-0.0501151	0.533	0.588	0.0570498	0
SCG5	2.49e-06	-0.0863182	0.126	0.168	0.0571015	0
RPN2	2.51e-06	-0.0668204	0.925	0.951	0.0575895	0
NDUFB5	2.52e-06	-0.0551667	0.779	0.825	0.0577471	0
ZIC2	2.53e-06	-0.0432884	0.169	0.214	0.0578765	0
BCAS2	2.55e-06	-0.0508469	0.574	0.631	0.0583974	0
PET100	2.57e-06	-0.0728396	0.729	0.765	0.0588233	0
SSB	2.79e-06	-0.0277302	0.941	0.966	0.0638394	0
MZT2B	2.82e-06	-0.0173298	0.979	0.993	0.0645892	0
ETFA	2.83e-06	-0.057437	0.558	0.613	0.0649109	0
G3BP1	2.84e-06	0.0853923	0.86	0.851	0.0651171	0
RACK1	2.85e-06	0.0592041	0.998	0.998	0.0653181	0
EPHA2	2.87e-06	-0.0584491	0.295	0.338	0.0658762	0
FOSL2	2.91e-06	0.0794503	0.676	0.657	0.0667587	0
ZBTB38	2.92e-06	-0.0564544	0.905	0.936	0.0669675	0
ARL6IP4	2.97e-06	0.022452	0.955	0.972	0.0680609	0
PCBD1	3.11e-06	0.0710571	0.671	0.646	0.0713386	0
CBR3	3.17e-06	-0.0297844	0.073	0.107	0.0725866	0
HSD17B10	3.32e-06	0.0661726	0.686	0.686	0.0761961	0
MORF4L1	3.33e-06	-0.0343179	0.953	0.973	0.0763175	0
H2AFZ	3.34e-06	-0.0965522	0.977	0.984	0.0765989	0
ADAMTS6	3.43e-06	-0.0591183	0.403	0.462	0.0786203	0
LOXL2	3.46e-06	-0.0463325	0.806	0.851	0.0792633	0
CHMP2B	3.5e-06	-0.0627966	0.725	0.771	0.0801357	0
SH3GL1	3.56e-06	-0.0582637	0.635	0.683	0.0816287	0
UFM1	3.59e-06	-0.0388961	0.846	0.884	0.0823702	0
CRABP2	3.6e-06	-0.0660596	0.259	0.31	0.0825402	0
LMO4	3.61e-06	0.0815442	0.836	0.84	0.0827863	0
MOB4	3.72e-06	-0.0594061	0.693	0.731	0.0852602	0
COX7C	3.76e-06	-0.0220263	0.986	0.996	0.0861625	0
CDC26	3.85e-06	-0.0532204	0.626	0.679	0.0882747	0
CCDC124	3.86e-06	-0.0519803	0.727	0.777	0.0883705	0
STC2	3.88e-06	0.106391	0.83	0.833	0.0890399	0
UBE2H	3.9e-06	-0.0693767	0.745	0.78	0.0893671	0
2021-09-02	3.93e-06	-0.00675926	0.914	0.944	0.0900729	0
NUDCD1	3.96e-06	-0.0520576	0.356	0.411	0.0906686	0
P4HA1	4e-06	0.0935661	0.782	0.775	0.0917551	0
FKBP14	4.07e-06	-0.0693367	0.62	0.662	0.0931717	0
RRAS	4.15e-06	-0.0733997	0.828	0.863	0.0951711	0
GTF2B	4.16e-06	-0.063434	0.468	0.522	0.0953476	0
LUM	4.17e-06	-0.0842732	0.075	0.104	0.0954779	0
C4orf3	4.22e-06	-0.0611943	0.887	0.918	0.0966762	0
PPP1CA	4.36e-06	-0.0604204	0.79	0.826	0.100034	0
PPIA	4.4e-06	-0.0498004	0.997	0.998	0.100873	0
SEM1	4.46e-06	-0.0320012	0.968	0.985	0.102274	0
SEC24D	4.54e-06	-0.051844	0.439	0.494	0.103949	0
ALDH1L2	4.55e-06	0.0656718	0.337	0.287	0.104291	0
LAMP1	4.65e-06	-0.0575532	0.759	0.805	0.106495	0
TMEM18	4.66e-06	0.0801071	0.717	0.697	0.106803	0
PCK2	4.69e-06	0.0707695	0.345	0.295	0.107503	0
NIFK	4.72e-06	0.0148271	0.882	0.913	0.108258	0
IFI27	4.74e-06	-0.0496432	0.985	0.993	0.108639	0
HSPE1	4.75e-06	-0.0643875	0.978	0.988	0.108948	0
MPLKIP	4.77e-06	-0.0214827	0.892	0.926	0.109416	0
ATG5	4.78e-06	-0.0493996	0.548	0.599	0.109469	0
PABPN1	4.78e-06	-0.0429732	0.696	0.748	0.109638	0
NAXE	4.8e-06	0.0831039	0.799	0.778	0.10995	0
C11orf24	4.81e-06	-0.0499635	0.43	0.483	0.110172	0
UQCRFS1	4.83e-06	-0.0480439	0.876	0.91	0.110744	0
CNOT7	4.89e-06	0.0532629	0.805	0.814	0.112087	0
RPS13	4.94e-06	0.053314	0.996	0.997	0.113332	0
LAMTOR5	4.99e-06	-0.00450865	0.932	0.958	0.114388	0
UACA	5.01e-06	-0.021644	0.131	0.171	0.11485	0
MLF2	5.03e-06	-0.0570703	0.83	0.864	0.115285	0
HOXB5	5.03e-06	-0.0483732	0.244	0.29	0.115322	0
RPL5	5.12e-06	0.0646828	0.998	0.999	0.11728	0
BST2	5.45e-06	0.0364155	0.859	0.888	0.124872	0
SNHG12	5.46e-06	0.124117	0.531	0.501	0.125055	0
ISOC2	5.47e-06	-0.0602454	0.689	0.732	0.125338	0
ATP5PB	5.48e-06	-0.0545758	0.906	0.932	0.125612	0
ARMT1	5.6e-06	-0.0435302	0.273	0.325	0.128246	0
TXNDC9	5.61e-06	-0.0479806	0.606	0.653	0.128687	0
MEX3D	5.69e-06	-0.0522421	0.319	0.356	0.130329	0
SNRPB	5.72e-06	-0.036901	0.985	0.995	0.131121	0
FNIP1	5.87e-06	0.0510851	0.619	0.636	0.134609	0
ZFP36	6.02e-06	-0.0719406	0.458	0.513	0.138031	0
ATP5MG	6.09e-06	-0.0315321	0.972	0.987	0.139677	0
SF3B1	6.28e-06	-0.0159543	0.853	0.892	0.14404	0
PSMC6	6.29e-06	-0.0531542	0.787	0.823	0.144084	0
NPPB	6.35e-06	0.241221	0.606	0.558	0.145476	0
TM4SF1	6.43e-06	0.0228865	0.955	0.975	0.147292	0
PDCD5	6.44e-06	-0.0422968	0.958	0.977	0.147497	0
HIST1H2AC	6.53e-06	0.0847242	0.2	0.166	0.149694	0
CTDNEP1	6.65e-06	-0.0585017	0.739	0.777	0.152367	0
ACAT2	6.74e-06	-0.0740505	0.518	0.569	0.154366	0
LUC7L3	6.78e-06	-0.0585669	0.755	0.799	0.155444	0
VBP1	6.81e-06	-0.0496533	0.479	0.532	0.15603	0
OSER1	6.81e-06	0.0678648	0.739	0.74	0.156093	0
ATP5MC1	6.87e-06	-0.0645721	0.864	0.89	0.157397	0
SLC1A5	7.02e-06	0.0577075	0.851	0.867	0.160908	0
FKBP7	7.14e-06	-0.0367571	0.303	0.357	0.163566	0
CHD2	7.16e-06	0.0781788	0.553	0.513	0.16417	0
SNN	7.31e-06	0.0410031	0.179	0.14	0.167652	0
PKN1	7.38e-06	-0.0739278	0.671	0.712	0.1691	0
MGAT1	7.38e-06	-0.0567069	0.713	0.759	0.169175	0
ANXA2	7.41e-06	-0.0561909	0.996	0.999	0.169816	0
TRAM2	7.49e-06	-0.0632885	0.529	0.584	0.171743	0
ECH1	7.57e-06	-0.0647121	0.682	0.72	0.1735	0
TUBA4A	7.93e-06	-0.0652276	0.487	0.536	0.181742	0
APLP2	7.95e-06	0.0215768	0.947	0.966	0.182149	0
RPN1	7.97e-06	-0.0434726	0.672	0.724	0.18258	0
LYSMD2	8.04e-06	-0.0447737	0.239	0.287	0.1842	0
PSME3	8.06e-06	-0.0450706	0.495	0.552	0.184731	0
TMED10	8.17e-06	-0.0640978	0.868	0.896	0.187239	0
DDX5	8.29e-06	0.0154601	0.963	0.981	0.190087	0
HEBP2	8.32e-06	-0.0588478	0.573	0.621	0.19061	0
TUBB2B	8.83e-06	0.0696802	0.292	0.286	0.202448	0
MEOX2	8.88e-06	-0.0501919	0.211	0.252	0.203437	0
MAGEB2	9.07e-06	-0.0488669	0.605	0.656	0.207844	0
EVI5	9.07e-06	-0.0520852	0.454	0.495	0.207952	0
TNFRSF1A	9.13e-06	-0.059484	0.647	0.679	0.209169	0
RPSA	9.13e-06	0.0504015	0.996	0.999	0.209272	0
RECQL	9.15e-06	-0.0278223	0.539	0.594	0.209776	0
LARS	9.23e-06	0.0730922	0.884	0.891	0.211453	0
PEA15	9.24e-06	0.044432	0.922	0.938	0.21176	0
MED30	9.37e-06	-0.0428185	0.25	0.295	0.2147	0
COPRS	9.52e-06	0.0824682	0.781	0.771	0.218283	0
AP1M2	9.58e-06	-0.0665467	0.87	0.901	0.219646	0
CMTM6	9.77e-06	-0.0396668	0.484	0.539	0.223982	0
ENO3	9.99e-06	-0.046275	0.246	0.292	0.22894	0
DAAM1	1.02e-05	-0.0640094	0.378	0.429	0.234599	0
TXNDC17	1.03e-05	-0.0271869	0.882	0.916	0.235383	0
HYI	1.04e-05	-0.0603293	0.566	0.612	0.237654	0
HSBP1L1	1.04e-05	0.0725595	0.835	0.84	0.237692	0
GTF2I	1.05e-05	0.0619412	0.864	0.865	0.241448	0
HIST2H2AC	1.09e-05	0.0632521	0.139	0.129	0.250456	0
TMEM54	1.11e-05	0.0406041	0.134	0.099	0.25449	0
MFSD12	1.12e-05	-0.0366505	0.795	0.838	0.257726	0
TBC1D25	1.13e-05	0.0507398	0.337	0.286	0.259628	0
YBX3	1.14e-05	-0.0357165	0.963	0.981	0.260764	0
MYL6B	1.14e-05	0.0212877	0.876	0.903	0.26146	0
DNAJA2	1.15e-05	-0.0487558	0.766	0.81	0.263036	0
PPA1	1.15e-05	-0.00292145	0.944	0.966	0.263037	0
NCL	1.16e-05	0.104261	0.986	0.991	0.266319	0
IRS2	1.17e-05	0.073026	0.448	0.4	0.268734	0
RSL1D1	1.19e-05	0.0497046	0.945	0.959	0.272455	0
UAP1	1.19e-05	-0.0426619	0.773	0.818	0.272646	0
RELB	1.21e-05	0.0741556	0.552	0.513	0.277927	0
TARS	1.22e-05	0.0693391	0.881	0.893	0.279969	0
TACC1	1.23e-05	0.0367697	0.874	0.898	0.282357	0
DNAJA1	1.24e-05	-0.0485912	0.916	0.942	0.283425	0
SPATS2L	1.24e-05	-0.0750137	0.931	0.952	0.285333	0
UQCRH	1.25e-05	-0.0276865	0.982	0.993	0.286039	0
SOCS2	1.26e-05	-0.0570748	0.358	0.408	0.287768	0
GSN	1.26e-05	-0.0725755	0.583	0.634	0.289235	0
ENO1	1.28e-05	-0.0280291	0.997	1	0.294007	0
CCDC80	1.3e-05	-0.0730485	0.792	0.832	0.297049	0
MUC15	1.31e-05	-0.0612941	0.534	0.567	0.300706	0
PLRG1	1.33e-05	-0.0498639	0.524	0.578	0.303913	0
POLR2K	1.34e-05	-0.0585082	0.785	0.824	0.306092	0
TPST1	1.34e-05	-0.0634964	0.37	0.413	0.30637	0
2021-03-03	1.34e-05	-0.0254925	0.129	0.169	0.308159	0
NAPRT	1.35e-05	0.0250309	0.305	0.258	0.30927	0
COL6A2	1.36e-05	-0.0892344	0.92	0.945	0.311962	0
ROCK2	1.38e-05	0.0912998	0.817	0.797	0.315723	0
UBE2C	1.39e-05	-0.0257114	0.254	0.303	0.317995	0
SH3BGRL	1.39e-05	-0.0502628	0.534	0.587	0.319581	0
IFI16	1.4e-05	-0.0558525	0.895	0.925	0.320285	0
C6orf48	1.4e-05	0.0845819	0.849	0.843	0.320452	0
CSRP1	1.4e-05	-0.0795241	0.8	0.833	0.321874	0
SRPX	1.41e-05	-0.0577946	0.373	0.417	0.323859	0
MAGOHB	1.43e-05	-0.0525781	0.429	0.476	0.327829	0
MBIP	1.43e-05	-0.0538369	0.539	0.591	0.328852	0
SSPN	1.44e-05	0.0530812	0.308	0.258	0.329903	0
PSMA2	1.47e-05	-0.0456069	0.878	0.911	0.337496	0
NFATC2	1.51e-05	-0.0564199	0.189	0.221	0.346179	0
UBE2B	1.54e-05	-0.033896	0.897	0.928	0.352215	0
RPS25	1.54e-05	0.0410961	0.993	0.997	0.352743	0
HAT1	1.56e-05	-0.0599035	0.591	0.634	0.357065	0
UBXN4	1.56e-05	-0.0244536	0.925	0.952	0.358615	0
TMEM243	1.58e-05	-0.0511655	0.493	0.542	0.362097	0
ERI1	1.58e-05	-0.029578	0.279	0.33	0.36273	0
PIN4	1.64e-05	-0.0513603	0.568	0.62	0.375508	0
SLC7A5	1.69e-05	0.084613	0.715	0.699	0.386273	0
SESN2	1.7e-05	0.057135	0.222	0.179	0.389709	0
FOXD1	1.71e-05	-0.0657013	0.487	0.539	0.392802	0
COMMD6	1.74e-05	-0.0381969	0.942	0.964	0.399627	0
TIMM13	1.75e-05	0.0347775	0.945	0.961	0.400484	0
LSP1	1.75e-05	-0.0762793	0.391	0.429	0.401512	0
LOX	1.76e-05	-0.0582436	0.93	0.954	0.404383	0
MRPL18	1.77e-05	-0.0539817	0.661	0.705	0.404985	0
CD81	1.79e-05	-0.040979	0.943	0.964	0.410394	0
CHMP5	1.79e-05	-0.0346271	0.76	0.805	0.411226	0
C19orf48	1.8e-05	0.0774193	0.647	0.612	0.412929	0
UBA5	1.81e-05	-0.0304314	0.317	0.369	0.413706	0
AC008619.1	1.83e-05	0.0771463	0.608	0.556	0.418848	0
TOMM7	1.85e-05	-0.0143849	0.983	0.995	0.423287	0
CCND3	1.86e-05	-0.0374117	0.234	0.279	0.425887	0
TIMP1	1.89e-05	0.151022	0.97	0.977	0.432246	0
RPL15	1.89e-05	0.0309441	0.992	0.995	0.434042	0
FDX1	1.93e-05	-0.0520138	0.475	0.523	0.441471	0
CDC37	1.93e-05	-0.0364717	0.915	0.943	0.442484	0
ETS2	1.93e-05	0.0827552	0.566	0.542	0.443234	0
SLC2A4RG	1.94e-05	-0.0673122	0.543	0.588	0.443625	0
PRDM1	1.95e-05	0.0500005	0.105	0.082	0.446556	0
SAFB2	1.95e-05	-0.0403916	0.531	0.586	0.447334	0
TUFM	1.96e-05	-0.0124891	0.937	0.961	0.448285	0
RPL38	2.01e-05	-0.0366726	0.991	0.997	0.460958	0
GNB2	2.02e-05	-0.00155732	0.938	0.961	0.462768	0
CTSC	2.02e-05	-0.0705487	0.914	0.938	0.462856	0
TENM4	2.03e-05	0.0317709	0.109	0.077	0.465522	0
RBCK1	2.07e-05	0.0683175	0.796	0.797	0.473846	0
FAM96B	2.08e-05	0.00472159	0.919	0.945	0.476867	0
DLGAP5	2.11e-05	0.00684184	0.085	0.11	0.483696	0
FAM207A	2.13e-05	0.0829142	0.633	0.596	0.488295	0
FUS	2.16e-05	-0.00603893	0.935	0.959	0.494073	0
BIRC3	2.17e-05	0.0606908	0.248	0.203	0.498457	0
LRR1	2.19e-05	-0.0209582	0.271	0.321	0.502165	0
GORASP2	2.2e-05	-0.0510723	0.681	0.723	0.503813	0
VMP1	2.2e-05	-0.0493705	0.724	0.772	0.504226	0
FGF1	2.24e-05	-0.0652378	0.401	0.452	0.512992	0
WASHC3	2.25e-05	-0.0377022	0.604	0.657	0.514866	0
PFKP	2.25e-05	0.0644145	0.699	0.693	0.515543	0
MRPL13	2.26e-05	-0.0583249	0.608	0.653	0.518615	0
COMT	2.3e-05	-0.0457752	0.867	0.9	0.526953	0
KPNA2	2.3e-05	-0.0488997	0.564	0.616	0.527989	0
RWDD1	2.31e-05	-0.0452498	0.939	0.96	0.528358	0
RARB	2.33e-05	-0.0263771	0.147	0.187	0.533151	0
STK17A	2.35e-05	-0.0586107	0.817	0.855	0.538046	0
RPS28	2.35e-05	-0.0324643	0.998	0.999	0.538404	0
MFSD14C	2.37e-05	0.0596071	0.335	0.303	0.542173	0
ANP32B	2.4e-05	0.0516922	0.966	0.977	0.549478	0
TMEM248	2.43e-05	-0.0571992	0.638	0.669	0.557249	0
KLHL7	2.47e-05	-0.0423026	0.332	0.382	0.565752	0
NEDD4L	2.47e-05	0.0911858	0.635	0.606	0.566863	0
RND3	2.53e-05	0.105482	0.95	0.942	0.580784	0
HIST1H1C	2.56e-05	0.0995614	0.265	0.235	0.587489	0
BMP4	2.56e-05	-0.0464083	0.203	0.242	0.587617	0
NAP1L1	2.58e-05	0.057338	0.991	0.996	0.592184	0
MTCH1	2.59e-05	-0.0344823	0.94	0.962	0.594433	0
RSL24D1	2.6e-05	-0.0261293	0.894	0.925	0.596937	0
DCTN6	2.64e-05	-0.0546605	0.598	0.644	0.604039	0
COPS6	2.64e-05	0.0216348	0.912	0.935	0.604419	0
RPL27A	2.65e-05	0.0574483	0.996	0.998	0.607351	0
CNIH1	2.72e-05	-0.0511856	0.706	0.745	0.623061	0
NUDC	2.72e-05	-0.0212647	0.947	0.969	0.624229	0
RPS29	2.74e-05	0.0512028	0.997	0.997	0.626972	0
XRCC6	2.75e-05	-0.0175989	0.851	0.887	0.629146	0
DDX17	2.75e-05	0.044364	0.871	0.889	0.629434	0
ANLN	2.77e-05	0.0394733	0.301	0.347	0.635067	0
SURF4	2.82e-05	-0.0624678	0.782	0.82	0.646503	0
MAD1L1	2.82e-05	0.098518	0.735	0.732	0.646857	0
PIGK	2.83e-05	-0.0530423	0.397	0.44	0.648559	0
FKBP2	2.84e-05	-0.0453803	0.782	0.822	0.65054	0
SFT2D1	2.84e-05	-0.0452154	0.675	0.723	0.650965	0
CEP55	2.88e-05	0.0247325	0.091	0.108	0.660926	0
MPC2	2.89e-05	-0.0493445	0.743	0.786	0.661319	0
RBPJ	2.92e-05	-0.0280507	0.827	0.866	0.668541	0
CENPX	2.92e-05	-0.0576605	0.69	0.733	0.669569	0
SLC39A7	2.94e-05	-0.0542649	0.585	0.631	0.673254	0
PSME2	3.02e-05	0.0205399	0.934	0.957	0.693193	0
RAP1A	3.05e-05	-0.0486913	0.657	0.691	0.699671	0
HNRNPA3	3.06e-05	-0.0381318	0.945	0.964	0.701102	0
ZWINT	3.06e-05	-0.0296334	0.157	0.198	0.702391	0
FAM200B	3.08e-05	-0.0463536	0.631	0.68	0.706483	0
OTUD5	3.16e-05	0.0633331	0.574	0.525	0.72537	0
TFDP1	3.19e-05	-0.0474051	0.419	0.463	0.730707	0
POLR2F	3.19e-05	-0.0544131	0.789	0.821	0.73145	0
MTF2	3.21e-05	-0.0396889	0.393	0.444	0.73624	0
NARS	3.22e-05	0.0775919	0.794	0.775	0.737337	0
SNU13	3.26e-05	-0.0246666	0.949	0.969	0.747778	0
TMCO1	3.28e-05	-0.0524202	0.846	0.876	0.751316	0
DNAJB2	3.29e-05	0.0487964	0.347	0.297	0.754634	0
NAV1	3.33e-05	-0.0494248	0.336	0.384	0.763841	0
AKAP12	3.39e-05	0.135257	0.659	0.629	0.776738	0
SGCE	3.39e-05	-0.0444163	0.66	0.707	0.777493	0
LSM5	3.42e-05	-0.0331679	0.919	0.945	0.78412	0
TALDO1	3.47e-05	-0.0301926	0.86	0.895	0.79615	0
AGRN	3.5e-05	0.0780964	0.717	0.685	0.801342	0
UBXN1	3.5e-05	0.0705573	0.845	0.843	0.801594	0
DYNC1H1	3.51e-05	-0.0269705	0.898	0.928	0.804606	0
ABL2	3.53e-05	0.0900835	0.863	0.87	0.808832	0
TRAPPC1	3.54e-05	-0.0477293	0.801	0.842	0.812458	0
MRPS28	3.55e-05	-0.0397744	0.255	0.291	0.813693	0
VPS35	3.6e-05	0.0560323	0.872	0.882	0.82457	0
MEGF8	3.63e-05	0.02665	0.183	0.145	0.830871	0
POLR3G	3.63e-05	-0.0581997	0.519	0.569	0.831234	0
WDR33	3.72e-05	-0.0420119	0.556	0.608	0.851945	0
RNF146	3.72e-05	-0.0417874	0.213	0.252	0.852007	0
GLRX3	3.81e-05	-0.04788	0.74	0.782	0.872165	0
C8orf76	3.88e-05	-0.0353961	0.199	0.242	0.890183	0
KPNB1	3.97e-05	0.0644024	0.907	0.915	0.910469	0
MRPL3	3.97e-05	-0.0516606	0.868	0.888	0.910812	0
CD47	4.03e-05	-0.0551456	0.704	0.748	0.924307	0
SVBP	4.04e-05	-0.0472059	0.455	0.507	0.92501	0
TGFB1I1	4.07e-05	-0.0361473	0.766	0.809	0.932499	0
TGFBI	4.11e-05	-0.278848	0.376	0.416	0.942918	0
MMADHC	4.16e-05	-0.0511306	0.879	0.905	0.953085	0
CCT2	4.18e-05	-0.0250018	0.963	0.98	0.956922	0
CCNC	4.18e-05	-0.0506651	0.599	0.641	0.958503	0
CIAPIN1	4.22e-05	-0.0257599	0.563	0.615	0.966423	0
TMEM165	4.25e-05	-0.0592177	0.801	0.83	0.974314	0
SCAND1	4.28e-05	-0.0364971	0.848	0.883	0.980515	0
SMC2	4.31e-05	-0.0522851	0.544	0.594	0.987864	0
MAP4K5	4.38e-05	-0.00701249	0.591	0.638	1	0
PRRC2B	4.4e-05	0.0776753	0.715	0.689	1	0
RAD23B	4.49e-05	-0.0423631	0.853	0.888	1	0
VTI1B	4.51e-05	0.0655081	0.73	0.715	1	0
SDF4	4.51e-05	-0.0531216	0.753	0.788	1	0
PKIB	4.53e-05	-0.0337304	0.454	0.506	1	0
ITGAE	4.55e-05	-0.0539469	0.54	0.584	1	0
VAPA	4.63e-05	-0.0139748	0.9	0.929	1	0
AKR1B1	4.63e-05	-0.0671753	0.827	0.847	1	0
RRAGA	4.66e-05	-0.0431604	0.621	0.669	1	0
PPDPF	4.66e-05	-0.00792172	0.954	0.973	1	0
LAMTOR4	4.69e-05	0.0326931	0.892	0.911	1	0
CFAP20	4.75e-05	-0.0524353	0.571	0.604	1	0
LSR	4.81e-05	-0.042676	0.252	0.286	1	0
LGALS3BP	4.84e-05	-0.0167448	0.821	0.855	1	0
CAMTA1	4.91e-05	-0.0638835	0.771	0.8	1	0
DDX18	4.91e-05	-0.0523786	0.883	0.911	1	0
ITGB1BP1	4.92e-05	-0.0454888	0.89	0.918	1	0
TNIP1	5.07e-05	0.0683281	0.749	0.724	1	0
RTL8C	5.12e-05	-0.029007	0.754	0.798	1	0
SF3B4	5.12e-05	-0.048148	0.579	0.629	1	0
YTHDF2	5.13e-05	-0.0439446	0.815	0.854	1	0
AKT1	5.15e-05	-0.0467261	0.479	0.517	1	0
UBE2A	5.29e-05	-0.0494008	0.586	0.627	1	0
SAMD9	5.31e-05	-0.0860143	0.518	0.567	1	0
OSTF1	5.33e-05	-0.0398258	0.363	0.407	1	0
TNFRSF12A	5.37e-05	0.00113061	0.981	0.992	1	0
KTN1	5.38e-05	0.0366363	0.98	0.99	1	0
CYTOR	5.44e-05	-0.0667438	0.973	0.985	1	0
BNIP3	5.58e-05	0.0805831	0.903	0.921	1	0
LINC01615	5.64e-05	0.082162	0.539	0.494	1	0
PAPSS1	5.71e-05	-0.0506841	0.45	0.485	1	0
ERCC1	5.77e-05	-0.0435398	0.858	0.888	1	0
NR2F6	5.77e-05	-0.0546571	0.531	0.57	1	0
ENDOG	5.79e-05	-0.048381	0.376	0.421	1	0
DEPDC7	5.81e-05	-0.0354936	0.198	0.24	1	0
JAGN1	5.82e-05	-0.0531579	0.493	0.535	1	0
XRN2	5.83e-05	-0.0401667	0.959	0.975	1	0
NNMT	5.85e-05	-0.0243191	0.963	0.98	1	0
DNAJB11	5.87e-05	-0.0385982	0.455	0.503	1	0
ITGA4	5.89e-05	-0.0358514	0.251	0.297	1	0
NUP37	5.9e-05	-0.0490403	0.434	0.472	1	0
KCNK6	5.9e-05	-0.0294786	0.083	0.107	1	0
DCTN3	5.94e-05	-0.0501041	0.685	0.728	1	0
SLC25A3	6.11e-05	-0.023564	0.988	0.997	1	0
CPLANE1	6.12e-05	0.0574164	0.326	0.284	1	0
CAPN2	6.15e-05	-0.0525124	0.758	0.793	1	0
AFF4	6.21e-05	0.0798038	0.73	0.697	1	0
BEX3	6.23e-05	-0.0175168	0.852	0.886	1	0
SMC1A	6.38e-05	0.095737	0.619	0.589	1	0
ACTR1A	6.44e-05	-0.0427804	0.378	0.421	1	0
PA2G4	6.53e-05	-0.0233475	0.968	0.984	1	0
CENPE	6.55e-05	0.0371791	0.108	0.114	1	0
C12orf57	6.58e-05	-0.00699569	0.877	0.908	1	0
PMF1	6.82e-05	-0.0486918	0.58	0.624	1	0
LINC00702	6.84e-05	-0.0263957	0.121	0.141	1	0
DDOST	6.84e-05	-0.0591501	0.757	0.791	1	0
DDX10	6.85e-05	-0.0378456	0.301	0.349	1	0
ADAM9	6.86e-05	-0.0435923	0.871	0.897	1	0
PPIH	6.86e-05	-0.053073	0.463	0.511	1	0
FLNB	6.92e-05	-0.0633638	0.574	0.62	1	0
UBE2E3	6.93e-05	-0.0551649	0.883	0.906	1	0
GBE1	7.03e-05	-0.0305007	0.512	0.563	1	0
SRSF10	7.06e-05	-0.00743134	0.857	0.89	1	0
FLYWCH2	7.08e-05	-0.042489	0.341	0.374	1	0
PEBP1	7.11e-05	-0.0411029	0.952	0.97	1	0
EDEM3	7.17e-05	-0.0314358	0.25	0.295	1	0
PTTG1	7.41e-05	-0.097614	0.522	0.558	1	0
SYNE2	7.47e-05	0.061934	0.392	0.394	1	0
ANAPC11	7.54e-05	-0.0371887	0.902	0.93	1	0
TBK1	7.57e-05	-0.0402774	0.293	0.328	1	0
AGTRAP	7.62e-05	0.0654327	0.53	0.512	1	0
TTC39C	7.74e-05	0.0309613	0.18	0.142	1	0
RAD21	7.82e-05	0.0479122	0.776	0.8	1	0
BCAP29	7.96e-05	-0.0394	0.583	0.629	1	0
MAD2L1	7.98e-05	-0.0338316	0.219	0.262	1	0
PGM1	7.99e-05	-0.0559544	0.587	0.635	1	0
SLC38A2	8.01e-05	0.0313488	0.919	0.938	1	0
MXD4	8.1e-05	-0.0620813	0.498	0.542	1	0
WSB2	8.12e-05	-0.0446117	0.633	0.676	1	0
EID2	8.15e-05	-0.0465158	0.484	0.531	1	0
TYMS	8.17e-05	-0.0296299	0.209	0.253	1	0
WDR61	8.2e-05	-0.0432935	0.353	0.398	1	0
SYMPK	8.23e-05	0.0544882	0.409	0.369	1	0
ZC3H7B	8.3e-05	0.0452405	0.222	0.185	1	0
ADAMTS5	8.4e-05	-0.0892905	0.425	0.468	1	0
NFAT5	8.46e-05	0.0595084	0.71	0.72	1	0
MLF1	8.49e-05	-0.059237	0.695	0.726	1	0
MYADM	8.61e-05	0.0294812	0.918	0.935	1	0
MCEE	8.76e-05	-0.0274976	0.168	0.207	1	0
RFC1	8.81e-05	0.0621987	0.673	0.669	1	0
HNRNPH2	8.95e-05	-0.0462382	0.424	0.473	1	0
SERBP1	8.99e-05	0.0537482	0.988	0.993	1	0
CD9	9.01e-05	0.0583935	0.597	0.547	1	0
EIF2A	9.02e-05	-0.0137175	0.801	0.839	1	0
GLT8D1	9.08e-05	-0.0509057	0.539	0.576	1	0
LSM3	9.15e-05	-0.0529359	0.843	0.869	1	0
PRKRA	9.18e-05	-0.050532	0.602	0.641	1	0
MRPL50	9.19e-05	-0.054477	0.612	0.654	1	0
MT-ND2	9.34e-05	0.0817388	0.992	0.993	1	0
MAPRE1	9.57e-05	-0.0433626	0.701	0.738	1	0
HOXB2	9.62e-05	-0.0160081	0.226	0.267	1	0
RAB5IF	9.82e-05	-0.0460617	0.681	0.722	1	0
PRKDC	9.83e-05	-0.0614214	0.894	0.915	1	0
NDUFA2	9.85e-05	-0.0369579	0.813	0.85	1	0
EBP	9.89e-05	0.0789715	0.694	0.663	1	0
HSPG2	9.9e-05	0.0847	0.73	0.72	1	0
MT-ND6	9.91e-05	0.117115	0.35	0.335	1	0
CIRBP	9.92e-05	0.0190183	0.92	0.943	1	0
KEAP1	9.99e-05	-0.0458871	0.471	0.515	1	0
JPT1	0.0001	-0.0630199	0.928	0.945	1	0
MTIF2	0.000100029	0.0661682	0.512	0.478	1	0
PITHD1	0.000100131	-0.0506488	0.602	0.647	1	0
PLOD3	0.000102493	0.0623297	0.745	0.737	1	0
ANKRD33B	0.00010282	0.0492025	0.33	0.284	1	0
PIP4P2	0.000103345	-0.0318084	0.286	0.333	1	0
ZC3H15	0.000103979	0.0303392	0.933	0.951	1	0
CHD9	0.000104393	-0.0482325	0.597	0.641	1	0
H2AFV	0.000105434	-0.0381008	0.811	0.847	1	0
EIF4H	0.000106266	-0.0358479	0.89	0.918	1	0
NHP2	0.000106293	-0.0162774	0.933	0.956	1	0
PPRC1	0.000108405	0.0477883	0.403	0.357	1	0
LEPROT	0.000108763	-0.0304779	0.895	0.923	1	0
GXYLT1	0.000109822	-0.0231243	0.212	0.254	1	0
PHF14	0.000110784	-0.0482708	0.775	0.81	1	0
LRIG3	0.000111759	-0.0255305	0.113	0.147	1	0
EIF3B	0.000111929	-0.0281759	0.923	0.947	1	0
GNL2	0.00011225	-0.0385793	0.553	0.599	1	0
TERF2IP	0.000112915	-0.0384485	0.732	0.774	1	0
MED27	0.000113184	-0.0462811	0.37	0.414	1	0
LRRFIP2	0.000113271	-0.0498171	0.536	0.574	1	0
KIF1BP	0.00011408	-0.0359625	0.265	0.296	1	0
HDAC6	0.00011813	0.0399913	0.215	0.177	1	0
FSTL3	0.000118379	-0.0450684	0.877	0.908	1	0
QPRT	0.000119609	0.102299	0.662	0.633	1	0
SEC31A	0.000120911	-0.0284832	0.843	0.877	1	0
ASS1	0.000122149	0.0504677	0.723	0.734	1	0
CCT3	0.000122674	0.0369203	0.968	0.979	1	0
RSU1	0.000124759	-0.0465348	0.397	0.439	1	0
TAF1D	0.000125641	0.0721108	0.922	0.924	1	0
MYO6	0.00012631	-0.0454407	0.436	0.485	1	0
SUN3	0.000126704	-0.0342047	0.104	0.135	1	0
RABGGTB	0.000126996	-0.00245158	0.733	0.77	1	0
NUDT16	0.000129417	0.0495819	0.334	0.296	1	0
IGF2BP2	0.000130077	0.0675901	0.715	0.701	1	0
TSEN34	0.000130975	-0.0395732	0.641	0.683	1	0
ELOVL6	0.000131736	-0.0389318	0.266	0.308	1	0
NFIC	0.000133228	-0.0299081	0.889	0.918	1	0
SERP1	0.000133369	-0.0482715	0.954	0.968	1	0
MAP4K4	0.000133605	0.0720878	0.723	0.708	1	0
WWOX	0.000133831	0.0429821	0.211	0.176	1	0
CALR	0.000134848	-0.0408721	0.973	0.983	1	0
MCM3	0.00013485	-0.0360617	0.35	0.398	1	0
TMEM126A	0.000136376	-0.0425185	0.465	0.514	1	0
PSMD6	0.000137582	-0.0382524	0.563	0.612	1	0
KCNAB2	0.00013765	0.0555457	0.439	0.413	1	0
CUX1	0.000138251	0.0706953	0.595	0.56	1	0
SCAMP1-AS1	0.000139282	0.0150251	0.166	0.137	1	0
HDAC2	0.000139447	-0.0404819	0.903	0.928	1	0
DERL2	0.000139976	-0.0438802	0.406	0.443	1	0
JUN	0.00014118	-0.135428	0.81	0.833	1	0
TMED7	0.00014166	-0.015433	0.605	0.65	1	0
PDCD6	0.000142202	-0.0320992	0.864	0.896	1	0
TMEM14B	0.000143474	-0.040384	0.796	0.831	1	0
CHPF	0.000143636	-0.0565743	0.512	0.553	1	0
RPS8	0.000144077	0.0594216	0.999	0.999	1	0
RPL23	0.000145414	0.0491997	0.995	0.998	1	0
GRAMD2B	0.000147765	-0.0453501	0.31	0.351	1	0
USP36	0.000148313	0.0568482	0.386	0.343	1	0
ZKSCAN1	0.000148841	0.0741567	0.614	0.592	1	0
ATP5F1A	0.000149484	-0.0274372	0.881	0.911	1	0
CXXC5	0.000152669	-0.0589597	0.671	0.711	1	0
CDCA4	0.000152704	-0.0353498	0.285	0.328	1	0
F2R	0.000152756	-0.0509297	0.35	0.386	1	0
MRPS6	0.000154311	-0.0395678	0.802	0.839	1	0
PNISR	0.00015671	0.0211973	0.888	0.911	1	0
APEX1	0.000156767	-0.0285919	0.951	0.97	1	0
CLPP	0.000158101	-0.0529151	0.772	0.804	1	0
ABHD17A	0.000158245	-0.0488489	0.654	0.697	1	0
SLC3A2	0.00015902	0.0320815	0.896	0.912	1	0
VDAC2	0.00015924	-0.00792012	0.956	0.974	1	0
NAA20	0.000160334	-0.0143749	0.852	0.885	1	0
SRA1	0.000161544	-0.0467548	0.641	0.685	1	0
CENPW	0.000162178	-0.0394653	0.221	0.256	1	0
LTBP2	0.000162353	-0.040637	0.189	0.215	1	0
SERPINH1	0.00016236	0.0358839	0.894	0.913	1	0
EAPP	0.000163383	-0.0472164	0.644	0.688	1	0
SERTAD2	0.000164619	0.0693069	0.637	0.614	1	0
ASPM	0.00016628	0.0586641	0.145	0.153	1	0
BZW1	0.00016728	-0.0471039	0.944	0.956	1	0
ASPHD1	0.00016945	0.0229053	0.364	0.321	1	0
ACSL3	0.000169578	-0.0383985	0.777	0.816	1	0
LAMP2	0.000170883	-0.0487099	0.743	0.782	1	0
ITGB8	0.00017201	-0.0644781	0.368	0.406	1	0
CCT4	0.000174007	-0.0049029	0.95	0.969	1	0
SEC13	0.000174978	-0.052994	0.645	0.679	1	0
MCM7	0.000174986	0.0408262	0.547	0.575	1	0
RGS19	0.000175043	-0.0377165	0.253	0.288	1	0
RPS12	0.000176584	0.0546073	0.998	0.999	1	0
MICU2	0.00017672	-0.0388551	0.449	0.484	1	0
KDM3A	0.000177367	0.0450301	0.233	0.194	1	0
PIP5K1C	0.000178348	-0.027234	0.231	0.274	1	0
KRTCAP2	0.00018228	-0.0514619	0.579	0.618	1	0
HAX1	0.000182692	0.0653549	0.766	0.755	1	0
UBE2D3	0.000187092	0.0217566	0.941	0.959	1	0
NTM	0.000190628	-0.0569012	0.636	0.681	1	0
FGF5	0.000192158	-0.0399194	0.274	0.318	1	0
ARPC5	0.000192374	-0.0391831	0.955	0.972	1	0
RASSF8	0.000193601	0.0642157	0.422	0.403	1	0
OSGIN2	0.000194699	-0.00503436	0.281	0.317	1	0
LPXN	0.000195649	-0.02226	0.087	0.116	1	0
C12orf29	0.000196158	-0.0421659	0.478	0.523	1	0
CSNK1A1	0.000196385	0.044162	0.951	0.963	1	0
RBMS1	0.000199246	-0.039108	0.899	0.925	1	0
LMNB2	0.000201712	-0.0448183	0.492	0.529	1	0
GTF3A	0.000202877	-0.0488619	0.836	0.864	1	0
BPGM	0.00020321	-0.0411325	0.236	0.278	1	0
ACTL6A	0.000204668	-0.0515141	0.509	0.548	1	0
CCT8	0.000205211	-0.0311272	0.897	0.924	1	0
GTF3C6	0.000205728	-0.053245	0.78	0.81	1	0
CERCAM	0.000205982	-0.0587497	0.6	0.641	1	0
RHOJ	0.000206226	-0.0518684	0.317	0.353	1	0
MMP27	0.000206411	-0.0118597	0.707	0.75	1	0
KRT7	0.000207285	-0.0838082	0.521	0.57	1	0
LAMTOR2	0.000207391	-0.044868	0.731	0.769	1	0
WARS	0.000207777	0.091888	0.533	0.504	1	0
RGS17	0.000208114	-0.024379	0.098	0.128	1	0
AC016745.2	0.000208737	-0.0327312	0.136	0.166	1	0
CLTA	0.000209972	-0.000149311	0.962	0.977	1	0
TPRKB	0.000210216	-0.0468266	0.725	0.753	1	0
PSME1	0.000214534	0.0190843	0.953	0.97	1	0
SCG2	0.000216297	-0.0455377	0.102	0.131	1	0
GNL3L	0.000219854	0.0416742	0.282	0.244	1	0
TIMM8B	0.000220987	-0.0459116	0.693	0.734	1	0
DNAJB6	0.000225593	-0.00587616	0.923	0.947	1	0
NTAN1	0.000230877	-0.0546182	0.575	0.601	1	0
KLF11	0.000231893	0.0389953	0.187	0.152	1	0
ARPC1A	0.000232396	-0.05257	0.834	0.859	1	0
PDPK1	0.000232452	-0.0480016	0.338	0.369	1	0
TRIP13	0.000233251	-0.0312357	0.21	0.249	1	0
SLC2A1	0.000233422	0.0941463	0.667	0.646	1	0
ZNF121	0.000233673	0.0483544	0.248	0.215	1	0
PSMB8	0.00023375	0.0642953	0.778	0.788	1	0
MATN3	0.000236838	-0.045399	0.281	0.313	1	0
ZNF622	0.000237473	-0.0412964	0.612	0.657	1	0
MFSD11	0.000238148	-0.0235786	0.165	0.201	1	0
AP3B1	0.00024176	-0.0447514	0.463	0.495	1	0
CHST12	0.000242143	-0.0366503	0.239	0.281	1	0
CCDC25	0.000244768	-0.0438501	0.764	0.798	1	0
FILIP1L	0.000246845	-0.0849095	0.624	0.665	1	0
EVA1A	0.000249143	-0.0484091	0.471	0.513	1	0
EIF5A	0.000251897	-0.0436986	0.983	0.992	1	0
BDKRB2	0.000252195	0.0213523	0.1	0.075	1	0
HSPA13	0.000256459	-0.0484194	0.378	0.417	1	0
NDUFA3	0.000260832	-0.0344895	0.747	0.788	1	0
DYNLT3	0.00026294	-0.0373531	0.395	0.439	1	0
LRP1	0.000270623	-0.0526927	0.821	0.853	1	0
RAB34	0.000271207	-0.0401635	0.868	0.898	1	0
AP2B1	0.000273351	0.0668272	0.661	0.623	1	0
HDLBP	0.000276416	0.0725483	0.948	0.956	1	0
CCBE1	0.000277444	-0.0482117	0.312	0.353	1	0
RPS9	0.000278037	0.0384773	0.996	0.998	1	0
DCTPP1	0.000283076	-0.044359	0.631	0.677	1	0
HIVEP1	0.000283267	0.0515724	0.327	0.301	1	0
NME1	0.000284401	-0.0246387	0.908	0.934	1	0
CFAP45	0.000290526	-0.0295245	0.108	0.139	1	0
DPH3	0.0002912	-0.0345279	0.333	0.356	1	0
HOXB-AS1	0.000292044	-0.0266521	0.108	0.135	1	0
SH3GLB1	0.00029484	-0.03449	0.843	0.875	1	0
C1D	0.000297021	-0.0458939	0.673	0.707	1	0
ATRX	0.000299797	0.0377559	0.755	0.773	1	0
NDFIP1	0.000303685	-0.0214751	0.706	0.747	1	0
NDRG1	0.000306407	0.0964271	0.542	0.514	1	0
MCAM	0.000309082	-0.0032717	0.083	0.104	1	0
TNPO1	0.000310207	0.00277522	0.732	0.768	1	0
SERPINB1	0.000310855	-0.0526778	0.625	0.651	1	0
BRCA1	0.000312198	0.0133998	0.135	0.152	1	0
MRPL54	0.000312298	-0.0476567	0.846	0.873	1	0
UFL1	0.000318002	-0.0373793	0.558	0.604	1	0
ANKRD1	0.000318118	0.116176	0.522	0.491	1	0
ACBD3	0.00031995	-0.0503221	0.689	0.723	1	0
SINHCAF	0.000320251	0.0400465	0.556	0.561	1	0
MRPL40	0.0003204	0.0627476	0.646	0.627	1	0
CLIP3	0.000323885	0.027065	0.146	0.114	1	0
AC010457.1	0.000329695	-0.0506435	0.357	0.396	1	0
BRK1	0.000332853	-0.0513277	0.897	0.917	1	0
TMEM67	0.000334806	-0.0302462	0.142	0.175	1	0
GPX7	0.000335595	-0.0374412	0.238	0.276	1	0
HOXB6	0.000336412	-0.029113	0.167	0.196	1	0
GARS	0.000337628	-0.00942679	0.906	0.93	1	0
PNMA1	0.000340777	-0.0351093	0.346	0.384	1	0
SDHD	0.00034094	-0.0430129	0.624	0.663	1	0
MSMO1	0.000344769	-0.0614845	0.545	0.591	1	0
EBPL	0.000347056	-0.0574956	0.649	0.682	1	0
COX14	0.000350212	-0.028267	0.702	0.744	1	0
MARCKS	0.000350713	-0.0422755	0.977	0.988	1	0
NEDD9	0.000352472	-0.0546292	0.438	0.471	1	0
POLR2H	0.000352723	-0.0415577	0.757	0.792	1	0
ETHE1	0.000355399	0.0689167	0.735	0.743	1	0
SRP9	0.000356027	-0.0317908	0.874	0.901	1	0
PHACTR4	0.000358039	-0.0259861	0.594	0.639	1	0
VASP	0.000359066	-0.0367059	0.714	0.755	1	0
DCTN1	0.000359714	0.0477827	0.766	0.775	1	0
CDC20	0.000360016	-0.0513518	0.222	0.26	1	0
FIS1	0.000361	0.0217318	0.92	0.94	1	0
ANXA7	0.000362321	-0.0484707	0.601	0.638	1	0
RNF114	0.000366051	0.0594328	0.657	0.641	1	0
FOSB	0.000366321	-0.0821116	0.705	0.742	1	0
NDUFA8	0.000369979	-0.0344434	0.756	0.795	1	0
SMARCC2	0.000371449	0.0639343	0.443	0.413	1	0
BLOC1S2	0.000372597	-0.0404205	0.353	0.393	1	0
NDUFAF4	0.000373212	-0.0463276	0.511	0.555	1	0
DUSP12	0.000374866	0.0593444	0.457	0.444	1	0
MAP3K7CL	0.000375662	-0.042292	0.193	0.225	1	0
TOP2A	0.000377471	0.108119	0.162	0.148	1	0
LPCAT1	0.000380784	-0.033834	0.2	0.234	1	0
LGALS3	0.000381199	-0.05244	0.81	0.845	1	0
RPL24	0.000382501	0.0391638	0.997	0.998	1	0
VAMP7	0.000386167	-0.0160718	0.19	0.225	1	0
NUCKS1	0.00038897	-0.0483356	0.961	0.966	1	0
PDCD10	0.00039084	-0.0445209	0.712	0.748	1	0
GNAI3	0.000391365	-0.0394567	0.808	0.841	1	0
ZNF655	0.000391805	0.082508	0.684	0.662	1	0
TPM2	0.000392146	0.0328955	0.956	0.968	1	0
ATP6V1G1	0.000397476	-0.0213225	0.892	0.919	1	0
RDH11	0.00039907	-0.0465661	0.556	0.593	1	0
EIF2AK1	0.000400365	-0.0199561	0.778	0.815	1	0
RECK	0.000400752	-0.0383407	0.318	0.347	1	0
PSMG1	0.000401909	-0.0502041	0.629	0.653	1	0
EIF2AK2	0.000402218	0.018891	0.868	0.892	1	0
SERPINB6	0.000402964	-0.0290549	0.736	0.776	1	0
SMS	0.000403229	-0.0460767	0.891	0.905	1	0
ZFP36L1	0.000404516	0.0494551	0.932	0.948	1	0
EIF3H	0.000405585	0.0355232	0.926	0.939	1	0
RBM12	0.000405734	0.0513847	0.403	0.358	1	0
C1orf53	0.000406491	-0.0382996	0.268	0.307	1	0
NOL7	0.000407228	-0.0304376	0.826	0.86	1	0
ZFR	0.000410654	0.0770007	0.709	0.696	1	0
INSIG1	0.000411001	-0.0548004	0.39	0.43	1	0
TMEM173	0.000412233	-0.0498939	0.354	0.392	1	0
CDV3	0.000413463	0.0302851	0.959	0.972	1	0
ECT2	0.000414053	-0.00252294	0.345	0.385	1	0
RPS24	0.000414557	-0.0338187	0.997	0.999	1	0
RTF2	0.000415583	-0.00672543	0.892	0.918	1	0
TMEM267	0.000416042	-0.037273	0.25	0.285	1	0
ZBTB2	0.000416319	0.0189427	0.159	0.128	1	0
DOCK10	0.000417632	-0.0276557	0.132	0.164	1	0
SLC37A3	0.000419498	-0.036702	0.228	0.261	1	0
IDH3G	0.000419816	-0.0460031	0.559	0.594	1	0
FKBP3	0.000419861	0.0104432	0.854	0.88	1	0
GEM	0.000421463	-0.0246956	0.265	0.307	1	0
AK5	0.000424046	-0.023408	0.079	0.104	1	0
DRAP1	0.000424422	-0.0387449	0.886	0.911	1	0
RNF7	0.000427778	-0.0315294	0.936	0.956	1	0
APCDD1	0.000430298	-0.036875	0.168	0.2	1	0
MNAT1	0.000430619	-0.0439474	0.54	0.577	1	0
DNAJC19	0.000437534	0.0263734	0.689	0.709	1	0
LIMK1	0.000439624	-0.0349857	0.223	0.26	1	0
PHF3	0.000440168	0.0764905	0.744	0.722	1	0
BTF3	0.000442764	0.00309192	0.989	0.996	1	0
SMIM30	0.000443312	-0.0491012	0.748	0.782	1	0
RFC2	0.000443313	-0.0373531	0.348	0.391	1	0
SH3BGRL3	0.000448327	-0.063892	0.984	0.991	1	0
ELOVL4	0.000456205	-0.0313896	0.157	0.192	1	0
TM9SF2	0.000456336	-0.0449624	0.478	0.522	1	0
SSFA2	0.000462241	-0.0472455	0.609	0.646	1	0
LONRF1	0.000466056	0.0392807	0.143	0.116	1	0
SMC4	0.000471503	0.0738011	0.566	0.598	1	0
GRN	0.000472478	-0.0122614	0.698	0.736	1	0
NDUFA10	0.000477026	0.00428755	0.749	0.781	1	0
SLC9A3R2	0.000477399	-0.0624381	0.695	0.73	1	0
AAGAB	0.000479268	-0.0238693	0.225	0.238	1	0
CAVIN1	0.000479875	0.00619608	0.979	0.989	1	0
HMGN5	0.00048388	-0.0340831	0.161	0.192	1	0
AASDHPPT	0.000488707	-0.0312289	0.318	0.361	1	0
AHNAK	0.000490254	0.0163042	0.911	0.931	1	0
DNAJC18	0.000497471	0.024581	0.231	0.196	1	0
EMC7	0.000500132	-0.0361238	0.644	0.687	1	0
GPKOW	0.000501229	0.0287247	0.354	0.311	1	0
NME2	0.00050156	0.0195421	0.1	0.074	1	0
ACP1	0.000503836	0.00251634	0.933	0.952	1	0
STUB1	0.00050403	-0.0129943	0.885	0.913	1	0
GINM1	0.000506118	-0.0360594	0.448	0.493	1	0
ASB1	0.000509056	0.0554586	0.619	0.618	1	0
RPL22	0.000509299	-0.0004474	0.993	0.999	1	0
TPM3	0.000510757	-0.0350876	0.973	0.983	1	0
EPRS	0.000516302	0.0157124	0.818	0.842	1	0
RPL35	0.000519884	0.0324855	0.999	1	1	0
MRPS34	0.000521862	0.031273	0.933	0.949	1	0
PCCB	0.000528469	-0.0355648	0.276	0.309	1	0
PHC2	0.000528818	-0.0485124	0.657	0.695	1	0
SPATC1L	0.000529744	-0.041542	0.463	0.5	1	0
AHI1	0.000533524	-0.0282287	0.425	0.471	1	0
MRC2	0.000533822	-0.0318623	0.114	0.141	1	0
MOSPD1	0.000539321	-0.0288816	0.148	0.179	1	0
LACTB	0.000542424	0.0544131	0.537	0.531	1	0
RPL39	0.000545057	-0.0282817	0.997	0.997	1	0
UBE2S	0.000548907	-0.0474436	0.868	0.892	1	0
TMEM30A	0.000549021	-0.033706	0.667	0.705	1	0
COL8A1	0.000552899	-0.0566913	0.281	0.3	1	0
CAPZA2	0.000553214	-0.0364421	0.842	0.873	1	0
ZNF316	0.000554373	0.0313809	0.22	0.183	1	0
GLRX	0.00056698	-0.0632551	0.753	0.782	1	0
RACGAP1	0.000569092	-0.00610789	0.129	0.158	1	0
PSMC3IP	0.00056943	-0.017411	0.112	0.141	1	0
NUPR1	0.000572157	0.086389	0.671	0.646	1	0
RAB1B	0.000577702	-0.0385619	0.526	0.561	1	0
PSMD1	0.000578262	-0.0405365	0.802	0.835	1	0
PTPRE	0.000579155	-0.0236354	0.095	0.123	1	0
SURF6	0.000580354	0.0526214	0.429	0.405	1	0
RAB7A	0.000581316	-0.0354556	0.88	0.907	1	0
OGFR	0.000593724	-0.0434941	0.542	0.586	1	0
RARRES2	0.000595407	0.103549	0.224	0.214	1	0
FASTK	0.000595947	0.0455196	0.483	0.443	1	0
IGFBP2	0.000597888	0.0572602	0.803	0.806	1	0
SETD9	0.000601799	-0.0295491	0.165	0.192	1	0
PCNA	0.000604958	-0.0666232	0.503	0.536	1	0
SORD	0.000604966	-0.036716	0.394	0.439	1	0
ATP5PD	0.000610303	-0.0373683	0.885	0.91	1	0
SCCPDH	0.000611232	-0.0507671	0.733	0.766	1	0
NBDY	0.000614341	0.0579293	0.765	0.736	1	0
NCF2	0.000615655	-0.0233678	0.096	0.124	1	0
KCTD9	0.000620343	-0.0533219	0.62	0.655	1	0
SYPL1	0.000621107	-0.0448019	0.773	0.807	1	0
CCPG1	0.00062144	-0.0366841	0.285	0.327	1	0
PNRC1	0.000623018	0.038907	0.839	0.86	1	0
PDHX	0.000627526	-0.0309302	0.185	0.22	1	0
RHOT2	0.000629504	-0.0573449	0.377	0.41	1	0
EFNA4	0.000644575	-0.0194768	0.135	0.146	1	0
GABPB1-AS1	0.000655266	0.0676114	0.64	0.627	1	0
NDUFA9	0.000655529	-0.0497415	0.538	0.571	1	0
SCAMP2	0.000657805	-0.0292736	0.432	0.437	1	0
TXNRD1	0.000659508	0.0443558	0.957	0.971	1	0
ASXL1	0.000665127	0.0694915	0.704	0.695	1	0
TMEM106B	0.000666843	-0.0361803	0.662	0.699	1	0
EIF4G1	0.000666884	0.0609614	0.88	0.89	1	0
SPCS3	0.000675156	-0.0423726	0.733	0.764	1	0
SLC38A1	0.000676065	0.0774671	0.867	0.875	1	0
MRPS16	0.000678392	0.0487737	0.754	0.758	1	0
RNPS1	0.000679024	-0.0401569	0.869	0.897	1	0
RBM33	0.000681004	0.0557232	0.472	0.436	1	0
IPO5	0.00068162	0.00106396	0.778	0.81	1	0
PCNX4	0.000683873	-0.010405	0.659	0.7	1	0
SNRPA1	0.000686295	0.0170183	0.862	0.886	1	0
HAUS1	0.000686854	-0.0357614	0.279	0.312	1	0
GNPDA1	0.000687459	0.067906	0.704	0.686	1	0
RPL21	0.000688214	-0.0201454	0.995	0.999	1	0
FKBP1A	0.00069401	-0.00475853	0.964	0.979	1	0
SLC16A3	0.000694771	-0.0504623	0.767	0.798	1	0
MRPS18C	0.000699786	-0.0245749	0.724	0.763	1	0
SERTAD1	0.000701088	-0.0388063	0.532	0.576	1	0
BUB3	0.000704968	-0.0386602	0.803	0.833	1	0
UBB	0.000712603	0.00397265	0.971	0.984	1	0
KRT18	0.000715746	-0.0124719	0.968	0.982	1	0
ESYT2	0.000724768	-0.037125	0.495	0.538	1	0
RPL12	0.000726689	0.0463659	0.999	0.999	1	0
NFKB2	0.000728848	0.0509862	0.385	0.348	1	0
ARPC5L	0.000732094	-0.0447689	0.872	0.896	1	0
KLHDC10	0.000741925	0.0433795	0.523	0.516	1	0
POLR2I	0.000751728	-0.0432294	0.914	0.933	1	0
GAS2L3	0.000753431	0.040261	0.145	0.119	1	0
RABEP1	0.000754185	0.06236	0.438	0.413	1	0
STX18	0.000758546	-0.0390956	0.34	0.377	1	0
CISD2	0.000759014	-0.0383582	0.671	0.71	1	0
TPP1	0.000759624	0.0567382	0.472	0.435	1	0
DMKN	0.000762492	-0.0441491	0.256	0.276	1	0
RBM22	0.000762865	-0.0282721	0.57	0.614	1	0
MANBAL	0.000766591	0.054293	0.731	0.714	1	0
IFITM2	0.000767032	-0.0539063	0.74	0.778	1	0
MGME1	0.0007726	-0.0328181	0.345	0.386	1	0
NDUFB3	0.000773805	-0.0362125	0.829	0.86	1	0
LLPH	0.000784118	-0.0151147	0.757	0.794	1	0
TWNK	0.000784546	0.019471	0.137	0.109	1	0
CNBP	0.000797816	-0.0418909	0.95	0.967	1	0
PMP22	0.000800792	0.0447241	0.776	0.791	1	0
PSMD12	0.00080841	-0.0150334	0.655	0.697	1	0
IQGAP1	0.000809014	-0.00583318	0.859	0.886	1	0
SLC48A1	0.000809477	0.0235188	0.146	0.116	1	0
HNRNPM	0.000812383	-0.0272127	0.91	0.933	1	0
GATAD1	0.000813503	0.050148	0.732	0.738	1	0
SMOX	0.00081633	0.0189499	0.112	0.086	1	0
TMEM123	0.000820574	-0.0528905	1	1	1	0
PNP	0.000834595	-0.0256571	0.206	0.243	1	0
LRRFIP1	0.000838108	-0.0169861	0.932	0.953	1	0
MAPK3	0.000842823	-0.0400137	0.398	0.429	1	0
IL32	0.000843315	0.0083602	0.973	0.985	1	0
GINS2	0.000845052	-0.0361026	0.213	0.231	1	0
IFITM3	0.000854505	0.0375676	0.986	0.993	1	0
RINT1	0.000857635	-0.0128847	0.171	0.205	1	0
YKT6	0.000858717	-0.0426009	0.546	0.589	1	0
GNB1	0.00086621	-0.0241436	0.926	0.947	1	0
LTBP3	0.000869642	-0.0296351	0.18	0.21	1	0
PAPPA	0.000870518	0.0856728	0.694	0.661	1	0
PHLDA1	0.000873896	-0.00553162	0.343	0.381	1	0
TM2D1	0.000876314	-0.0418472	0.643	0.676	1	0
SSR1	0.00087953	-0.0450118	0.576	0.613	1	0
BACH1	0.000880963	0.0648506	0.581	0.547	1	0
CARHSP1	0.000887483	0.0578845	0.762	0.769	1	0
PICSAR	0.000890523	0.0461816	0.515	0.507	1	0
OAZ1	0.000896737	-0.0325938	0.993	0.997	1	0
MEAF6	0.00090181	-0.0428553	0.677	0.706	1	0
FAM129A	0.000902008	0.0673471	0.247	0.227	1	0
NUP54	0.000909165	-0.0327191	0.311	0.351	1	0
RUNX1	0.000915617	0.0712966	0.599	0.564	1	0
CUL3	0.00091596	-0.0361061	0.648	0.688	1	0
RAB32	0.000935667	-0.0254198	0.937	0.957	1	0
PLAA	0.000937791	-0.0202885	0.253	0.292	1	0
ATP1A1	0.000938091	-0.0431647	0.83	0.851	1	0
NIPA2	0.000943828	-0.0369663	0.345	0.376	1	0
OXA1L	0.000945835	0.0459961	0.75	0.744	1	0
OLR1	0.00094632	0.0394921	0.163	0.133	1	0
AIMP1	0.000947516	-0.0367253	0.84	0.869	1	0
PIM1	0.000948577	0.0590512	0.637	0.603	1	0
SRM	0.000954075	0.0160323	0.94	0.957	1	0
BLOC1S6	0.000955188	-0.0376244	0.529	0.571	1	0
HSPA14.1	0.000959136	-0.0293207	0.166	0.193	1	0
SERINC1	0.000960088	-0.0100965	0.831	0.862	1	0
LSM4	0.000964463	-0.0466982	0.817	0.845	1	0
E2F7	0.000965929	-0.0283344	0.1	0.127	1	0
PNN	0.000966476	0.0451781	0.827	0.847	1	0
ICK	0.000968702	-0.0304127	0.243	0.282	1	0
CBR1	0.000969501	-0.0387125	0.752	0.788	1	0
DPP7	0.000974468	0.020539	0.822	0.843	1	0
MBNL2	0.000982784	-0.0363715	0.539	0.58	1	0
MOB1A	0.000985481	-0.0439252	0.757	0.791	1	0
AC022144.1	0.000987682	-0.0220327	0.134	0.165	1	0
ZNF766	0.000996995	0.0563417	0.306	0.278	1	0
CDC42	0.000998128	0.032193	0.973	0.983	1	0
CRK	0.00100238	-0.0354605	0.522	0.563	1	0
IDS	0.00100265	-0.0316989	0.537	0.58	1	0
KIF23	0.00100302	0.00582285	0.127	0.149	1	0
PSMD14	0.00100388	-0.0405929	0.842	0.871	1	0
MT-ATP8	0.00100772	0.045902	0.313	0.319	1	0
C1GALT1C1	0.00101823	-0.0327111	0.259	0.297	1	0
GNB4	0.00102543	-0.0205716	0.574	0.617	1	0
ACTR3B	0.00102922	-0.0186215	0.109	0.137	1	0
SHMT2	0.00103269	0.0642649	0.804	0.793	1	0
MAN1A2	0.00103382	0.054626	0.705	0.697	1	0
IFRD2	0.00104141	0.00940468	0.578	0.608	1	0
TDP1	0.00104388	-0.0231073	0.182	0.217	1	0
EMC3	0.00104519	-0.0426813	0.48	0.519	1	0
RCN2	0.00104683	-0.0445656	0.692	0.72	1	0
ODF2L	0.00105474	-0.0335331	0.421	0.464	1	0
BAD	0.00105496	-0.0437958	0.684	0.719	1	0
INHBB	0.00105507	0.0470776	0.28	0.242	1	0
CTNNAL1	0.00105521	-0.0502477	0.792	0.817	1	0
IRF2	0.0010558	-0.0307204	0.35	0.392	1	0
COX7A2L	0.00106242	0.0182119	0.933	0.949	1	0
ETV5	0.00106619	-0.0309117	0.179	0.205	1	0
GNPDA2	0.00106872	-0.0309013	0.248	0.273	1	0
SGK1	0.0010717	0.0782948	0.56	0.559	1	0
COX19	0.0010767	0.0490569	0.661	0.657	1	0
BUD31	0.00107974	0.0541302	0.927	0.937	1	0
IPO7	0.00108331	0.0737572	0.797	0.784	1	0
HPRT1	0.00108585	-0.0414595	0.464	0.502	1	0
DLST	0.00109267	0.0225457	0.35	0.362	1	0
SRP72	0.00109403	-0.0379385	0.814	0.845	1	0
ACAD8	0.00110253	-0.0216802	0.09	0.116	1	0
UCKL1	0.00111559	-0.033279	0.308	0.342	1	0
POP1	0.00112114	-0.0267244	0.128	0.158	1	0
GPT2	0.00112152	0.0350105	0.248	0.211	1	0
PGM3	0.00113351	-0.0381381	0.552	0.591	1	0
AK6	0.00113539	-0.0436153	0.485	0.519	1	0
CCT6A	0.00113919	-0.00118064	0.972	0.984	1	0
DNAJC1	0.00114159	-0.0328104	0.549	0.591	1	0
MRFAP1	0.00114288	0.0150049	0.907	0.929	1	0
GPATCH2	0.00114322	-0.0291065	0.392	0.435	1	0
MYH9	0.00114833	0.0542823	0.921	0.932	1	0
PAN2	0.00115466	0.0204692	0.111	0.085	1	0
CDC27	0.00115495	-0.0306951	0.41	0.452	1	0
DPY19L1	0.00115916	-0.0357845	0.318	0.353	1	0
SDHC	0.00115979	-0.0236931	0.757	0.793	1	0
POGK	0.00116067	0.047429	0.448	0.409	1	0
ZNF160	0.00116265	0.0317371	0.237	0.203	1	0
TRIAP1	0.0011684	-0.0323791	0.512	0.554	1	0
FRMD6	0.00116952	0.0635652	0.878	0.873	1	0
SLC25A37	0.00117424	-0.0255297	0.744	0.78	1	0
FSTL1	0.00117828	-0.0105613	0.974	0.986	1	0
APBB2	0.00118432	-0.0200623	0.31	0.349	1	0
SMIM19	0.0011897	-0.0333346	0.307	0.345	1	0
THUMPD1	0.00120176	-0.0338323	0.576	0.618	1	0
FUBP3	0.00121283	-0.0080967	0.427	0.465	1	0
COX5A	0.00121581	-0.0114632	0.909	0.932	1	0
MRPL22	0.00121647	-0.0299296	0.759	0.795	1	0
C1orf123	0.00121955	-0.00436464	0.602	0.639	1	0
MAEA	0.00122021	-0.0386525	0.603	0.643	1	0
CARS	0.00122126	0.0594327	0.65	0.637	1	0
INTU	0.00122235	0.0217828	0.19	0.158	1	0
NUMA1	0.0012289	-0.0259833	0.354	0.396	1	0
SNX9	0.00123706	-0.0253586	0.422	0.465	1	0
ARL2BP	0.00124331	-0.0375619	0.604	0.644	1	0
HEXB	0.00124361	-0.0335604	0.523	0.565	1	0
SSR3	0.00124493	-0.0117116	0.986	0.995	1	0
MAGEH1	0.00125927	-0.0369037	0.275	0.313	1	0
ULBP2	0.00126021	-0.024861	0.129	0.158	1	0
ANP32E	0.00126459	-0.0124708	0.573	0.615	1	0
CTCF	0.00126695	0.0503396	0.526	0.523	1	0
GLRX5	0.00127601	-0.0496529	0.832	0.857	1	0
AC058791.1	0.00127725	0.0514687	0.245	0.224	1	0
CYB5R3	0.00128715	-0.0350577	0.771	0.805	1	0
BIRC6	0.00129035	0.0528809	0.526	0.525	1	0
PMEPA1	0.00129594	-0.0791978	0.809	0.823	1	0
ELAVL1	0.00130967	-0.0338977	0.68	0.712	1	0
TAF13	0.00131374	-0.0356793	0.644	0.681	1	0
ARF5	0.0013249	-0.0379639	0.479	0.515	1	0
MRPL4	0.00133378	-0.0464622	0.747	0.773	1	0
THG1L	0.0013377	0.0482066	0.501	0.471	1	0
LSM14B	0.00134599	0.0374693	0.328	0.295	1	0
MSRA	0.0013496	-0.0401509	0.355	0.385	1	0
AHSA1	0.00135075	-0.038211	0.765	0.799	1	0
CPSF6	0.00135187	-0.0415033	0.563	0.6	1	0
C14orf119	0.00135698	-0.0369319	0.744	0.776	1	0
CHCHD10	0.00136567	0.0601294	0.502	0.475	1	0
DAP	0.00136986	-0.0368757	0.81	0.84	1	0
HSPH1	0.00137181	-0.021316	0.829	0.858	1	0
SLC39A1	0.0013725	-0.0312261	0.792	0.825	1	0
AL161431.1	0.0013807	-0.0099116	0.723	0.758	1	0
PAFAH1B2	0.00138748	0.04442	0.677	0.685	1	0
DNAJC9	0.00139071	-0.00241401	0.329	0.366	1	0
UQCRC2	0.00139644	0.00407193	0.776	0.805	1	0
SNRPD1	0.00140794	-0.0453001	0.906	0.927	1	0
AC025159.1	0.00140986	-0.0218682	0.091	0.103	1	0
GLT8D2	0.00141466	-0.0222143	0.109	0.135	1	0
EIF3J	0.0014159	0.0576578	0.865	0.862	1	0
CCDC14	0.00141614	0.056469	0.488	0.47	1	0
COPZ1	0.00141959	0.0324689	0.848	0.867	1	0
BLOC1S1	0.00142158	-0.0153777	0.875	0.902	1	0
RBM14	0.00142316	-0.0314906	0.274	0.313	1	0
TSEN2	0.00143048	-0.0178128	0.1	0.104	1	0
VPS51	0.0014504	0.0476611	0.505	0.495	1	0
SLC35D1	0.00145624	-0.020926	0.079	0.1	1	0
SAR1A	0.00145915	-0.0288429	0.795	0.827	1	0
CCL26	0.00146142	-0.0317108	0.119	0.146	1	0
TAF12	0.0014629	-0.0182213	0.495	0.537	1	0
NCAPD3	0.0014832	-0.0284241	0.173	0.205	1	0
MALAT1	0.00148569	-0.00200357	0.987	0.995	1	0
GGCT	0.00149505	-0.0366922	0.699	0.728	1	0
RHOA	0.00150523	-0.0169736	0.968	0.981	1	0
PDGFRL	0.00151214	-0.0366722	0.234	0.264	1	0
UNKL	0.00153083	-0.0237427	0.159	0.188	1	0
FAU	0.00153093	0.00900222	0.993	0.998	1	0
CCDC22	0.00153164	0.041263	0.28	0.246	1	0
IFIT1	0.00153236	-0.107925	0.259	0.297	1	0
CRIP2	0.00153541	-0.06438	0.648	0.666	1	0
ACTR2	0.00154246	-0.0408275	0.903	0.923	1	0
METTL21A	0.00157131	-0.0351405	0.396	0.434	1	0
ETS1	0.00157372	0.0564183	0.585	0.569	1	0
NDUFB6	0.00157489	-0.0383975	0.723	0.756	1	0
PSMC3	0.00157608	-0.034969	0.82	0.85	1	0
TRIM28	0.00157948	-0.00405574	0.855	0.884	1	0
SEZ6L2	0.00159017	-0.0278456	0.174	0.18	1	0
NBN	0.00159893	-0.0290444	0.436	0.476	1	0
TBCA	0.00160558	-0.00555053	0.945	0.962	1	0
CCT7	0.00161813	0.0346922	0.949	0.958	1	0
AARS	0.00162396	0.0591947	0.455	0.438	1	0
KCTD3	0.00162477	0.0188105	0.315	0.325	1	0
SAR1B	0.00163209	-0.0459269	0.6	0.63	1	0
RNH1	0.00164384	-0.0211193	0.875	0.901	1	0
PRNP	0.00164579	-0.0395445	0.811	0.841	1	0
STT3A	0.00164741	-0.0328074	0.371	0.408	1	0
MLPH	0.00165844	-0.0392202	0.264	0.301	1	0
PPIC	0.0016586	-0.00232371	0.629	0.664	1	0
CLCN7	0.00166695	0.0404963	0.385	0.348	1	0
MRPL42	0.00167265	-0.0361778	0.742	0.769	1	0
PLK2	0.00167826	-0.0618252	0.778	0.806	1	0
MCM4	0.00167967	-0.0425062	0.368	0.408	1	0
MMP14	0.00168447	-0.041448	0.528	0.562	1	0
CHCHD7	0.00168496	-0.0396488	0.578	0.612	1	0
SYVN1	0.00168645	-0.0258559	0.127	0.155	1	0
UCHL1	0.00169864	-0.019726	0.967	0.98	1	0
TUBB4B	0.00170047	-0.0468986	0.931	0.946	1	0
SCAF11	0.00170414	0.0463607	0.915	0.922	1	0
ARHGAP29	0.00170921	-0.034316	0.931	0.948	1	0
PRPF40A	0.00172434	-0.0206519	0.926	0.946	1	0
SPHK1	0.0017329	-0.0356214	0.443	0.485	1	0
DCAF15	0.00173314	-0.0311475	0.174	0.195	1	0
SNRPD3	0.00173957	0.00700449	0.84	0.867	1	0
RPL22L1	0.00174206	0.0161734	0.843	0.868	1	0
DDX39A	0.00175906	0.00159635	0.617	0.654	1	0
JOSD2	0.00176169	-0.0393496	0.758	0.79	1	0
NBR1	0.00176213	0.059311	0.475	0.45	1	0
CHORDC1	0.00177072	-0.0396877	0.635	0.669	1	0
ACBD5	0.00177593	-0.00553399	0.255	0.284	1	0
PTP4A2	0.00178101	0.0484732	0.967	0.974	1	0
RPS4X	0.00178811	0.034316	0.993	0.997	1	0
LRIF1	0.00179236	-0.0331164	0.571	0.606	1	0
RPL7	0.00179961	0.050278	0.994	0.998	1	0
TPX2	0.00180817	0.0754383	0.271	0.296	1	0
NUDT21	0.00181297	-0.0301035	0.615	0.655	1	0
CCDC152	0.00181718	0.0418026	0.342	0.305	1	0
ACSF3	0.0018214	0.0311482	0.21	0.185	1	0
MESD	0.00182424	-0.0363001	0.707	0.743	1	0
KRT17	0.0018251	-0.0645621	0.622	0.589	1	0
PLPP5	0.00183207	-0.0303302	0.381	0.422	1	0
CCNL1	0.00183937	0.0668606	0.685	0.675	1	0
CSTB	0.00184675	-0.0423846	0.843	0.869	1	0
IMPDH1	0.0018507	0.0480942	0.523	0.512	1	0
YWHAE	0.00185648	0.0359144	0.981	0.987	1	0
TWF1	0.00186003	-0.0333738	0.637	0.673	1	0
SIVA1	0.00186023	-0.0288395	0.811	0.842	1	0
IGFBP1	0.00187154	-0.0504006	0.218	0.253	1	0
NT5DC2	0.00187593	-0.0411371	0.564	0.603	1	0
SIX1	0.00187673	-0.0267247	0.115	0.141	1	0
FLOT2	0.00187712	0.0326652	0.193	0.163	1	0
APIP	0.00188444	-0.0278912	0.261	0.299	1	0
QSOX1	0.00188522	-0.0307471	0.87	0.896	1	0
TMEM234	0.00189941	-0.027161	0.159	0.185	1	0
SUCLA2	0.0019047	-0.0304446	0.375	0.416	1	0
ATP6V1H	0.00191389	-0.0407989	0.366	0.389	1	0
NQO1	0.00191405	-0.0580375	0.722	0.735	1	0
PHB2	0.00191637	0.0155971	0.88	0.898	1	0
FAM229B	0.00192437	-0.0341496	0.407	0.442	1	0
HMGN3	0.00194435	-0.0354026	0.737	0.772	1	0
ADI1	0.00194613	0.0464931	0.724	0.726	1	0
PLXND1	0.00194928	-0.042236	0.576	0.608	1	0
CADM4	0.00195186	0.0465722	0.477	0.436	1	0
HMMR	0.00196831	0.0205993	0.103	0.116	1	0
MINDY2	0.00197263	0.0616905	0.466	0.433	1	0
NAALADL2	0.00197885	0.0269204	0.106	0.084	1	0
ECPAS	0.00198659	0.0476125	0.481	0.449	1	0
ATP6V1F	0.00198977	0.0307937	0.834	0.855	1	0
CENPH	0.00199872	-0.0254366	0.298	0.335	1	0
AAMDC	0.00200724	-0.0305399	0.206	0.238	1	0
P4HA2	0.00200985	-0.0478907	0.633	0.669	1	0
RPS3A	0.00201976	0.0400507	0.997	0.998	1	0
TMEM87A	0.00202844	-0.0188311	0.609	0.649	1	0
MBD1	0.00203029	-0.029094	0.221	0.254	1	0
RPP30	0.0020341	-0.0337756	0.438	0.471	1	0
NDUFB10	0.00204077	0.00451418	0.893	0.914	1	0
CDK1	0.00206313	-0.0136437	0.097	0.123	1	0
NCBP2	0.00207424	0.0444177	0.713	0.706	1	0
MZT2A	0.00208448	0.0159576	0.94	0.955	1	0
XBP1	0.00208509	-0.033124	0.771	0.804	1	0
MAGED1	0.00209072	0.0568829	0.847	0.848	1	0
CNOT2	0.00209744	0.00347062	0.614	0.645	1	0
MED8	0.00210316	-0.0327711	0.648	0.686	1	0
TOMM20	0.00210602	-0.0315296	0.951	0.966	1	0
ANAPC5	0.00210618	-0.0198539	0.65	0.689	1	0
ILF3	0.00212902	0.0420719	0.869	0.882	1	0
ARHGAP18	0.00212968	-0.0462429	0.439	0.475	1	0
DNAJC15	0.0021321	-0.0466005	0.797	0.823	1	0
MCTS1	0.00213891	-0.0340972	0.711	0.747	1	0
KRT8	0.00214358	-0.0651487	0.942	0.955	1	0
TFAM	0.00214873	-0.0395612	0.628	0.661	1	0
SMIM26	0.0021605	-0.000552309	0.901	0.922	1	0
SETD3	0.0021679	-0.0188468	0.325	0.364	1	0
PPP1R9A	0.00217772	0.030751	0.17	0.141	1	0
SUCLG2	0.0021904	-0.0286874	0.289	0.327	1	0
MRPL36	0.00219669	0.0125368	0.825	0.85	1	0
UBA52	0.0022085	-0.00256545	0.991	0.997	1	0
TBL2	0.00221005	-0.0382424	0.381	0.417	1	0
SNX2	0.0022102	-0.0327859	0.693	0.73	1	0
EIF4A3	0.00221039	-0.0349543	0.649	0.683	1	0
CFH	0.00221583	-0.028151	0.195	0.229	1	0
CHN1	0.00221592	-0.0231962	0.167	0.18	1	0
KCTD5	0.00221616	-0.0307093	0.279	0.31	1	0
RBM7	0.00221981	-0.0407887	0.465	0.501	1	0
TRMT2A	0.00225657	-0.0251541	0.186	0.218	1	0
C20orf27	0.00225795	0.0570992	0.854	0.858	1	0
CALM3	0.00226559	-0.0158878	0.781	0.814	1	0
CAMSAP2	0.00227064	0.0530623	0.559	0.533	1	0
OLA1	0.00227294	-0.00550032	0.903	0.926	1	0
HARS	0.00227301	-0.0421306	0.574	0.61	1	0
PODXL2	0.00227846	-0.0280453	0.239	0.268	1	0
C9orf16	0.00228082	0.0495364	0.84	0.845	1	0
CREB3L1	0.00228701	-0.0435688	0.539	0.576	1	0
AP4B1	0.00230063	-0.0182536	0.086	0.109	1	0
MSANTD2	0.00230451	-0.0207162	0.118	0.146	1	0
ECI1	0.00231812	0.0628901	0.845	0.838	1	0
NOL3	0.00232166	-0.03779	0.493	0.523	1	0
PSD3	0.00233419	-0.0219667	0.152	0.182	1	0
ANXA6	0.00236065	-0.0289216	0.592	0.632	1	0
MSRB1	0.0023614	-0.0316556	0.396	0.435	1	0
EGFR	0.00238727	0.0580262	0.748	0.734	1	0
TSC22D4	0.00238954	-0.0334019	0.407	0.446	1	0
DSC2	0.00239114	-0.0296528	0.142	0.157	1	0
RNASEH2B	0.00239185	-0.0303692	0.367	0.402	1	0
PON2	0.00239836	-0.0390828	0.713	0.744	1	0
BRIX1	0.00240527	-0.034932	0.617	0.654	1	0
PCNT	0.00241063	0.0429299	0.251	0.239	1	0
MIR22HG	0.00241487	-0.0463156	0.594	0.631	1	0
DYNLT1	0.00242421	-0.0266343	0.843	0.871	1	0
AFAP1	0.00243675	-0.0446804	0.648	0.655	1	0
RANGAP1	0.00244097	0.0434691	0.424	0.396	1	0
PRIM2	0.0024426	-0.0233482	0.153	0.18	1	0
CD109	0.00245725	-0.0287947	0.195	0.222	1	0
AL138789.1	0.00246494	-0.0206524	0.099	0.124	1	0
PXN	0.00247221	-0.0421911	0.52	0.559	1	0
MEX3A	0.00247228	0.0510354	0.291	0.27	1	0
EGLN3	0.00247806	0.0355954	0.296	0.26	1	0
REST	0.00248645	0.00913731	0.643	0.675	1	0
MIDN	0.00249374	-0.0661045	0.723	0.749	1	0
TMEM14C	0.00249483	-0.0347324	0.882	0.904	1	0
TMEM179B	0.0025045	-0.0409129	0.512	0.539	1	0
DHRS7	0.00250579	-0.0457679	0.493	0.515	1	0
EFHD2	0.00250623	-0.058629	0.893	0.911	1	0
REEP3	0.00251084	-0.042217	0.638	0.663	1	0
SURF2	0.00252179	0.0451351	0.534	0.506	1	0
TRIOBP	0.00253931	-0.0262427	0.291	0.329	1	0
FAM83G	0.00257018	0.0352458	0.151	0.127	1	0
ARMCX2	0.00258844	-0.0385534	0.348	0.372	1	0
FAM200A	0.00259534	0.0325461	0.148	0.14	1	0
DHX29	0.00260158	-0.0331693	0.693	0.73	1	0
PSMB9	0.00260163	0.0394526	0.674	0.693	1	0
SLC35G2	0.00260274	-0.0258465	0.155	0.181	1	0
NADK2	0.0026057	-0.023748	0.152	0.183	1	0
MLX	0.0026095	-0.028243	0.327	0.365	1	0
NUDT11	0.00261349	0.0332502	0.338	0.3	1	0
SS18	0.00262544	-0.035998	0.335	0.371	1	0
P3H1	0.002627	-0.0366461	0.435	0.472	1	0
RAD51C	0.00263086	-0.0248613	0.211	0.23	1	0
LMAN2	0.0026468	-0.0318358	0.819	0.849	1	0
B4GALT2	0.00265646	-0.0394214	0.453	0.49	1	0
HNRNPU	0.00266086	0.0696156	0.96	0.966	1	0
GLRX2	0.00266636	-0.0353631	0.637	0.674	1	0
FAM171B	0.0026692	-0.0251462	0.142	0.169	1	0
GDI2	0.00267673	-0.0356987	0.855	0.876	1	0
GUSB	0.00268596	-0.0378991	0.397	0.43	1	0
NUDT15	0.00269053	-0.0221087	0.246	0.282	1	0
RTN3	0.00269057	0.0276782	0.678	0.694	1	0
PPP1CC	0.00269071	-0.0125271	0.878	0.903	1	0
2021-03-05	0.00269087	-0.0446112	0.553	0.576	1	0
UNC50	0.0026921	-0.0329178	0.549	0.587	1	0
NDUFB8	0.0027062	-0.022929	0.854	0.881	1	0
METRN	0.00270727	-0.0472176	0.664	0.699	1	0
RRBP1	0.00270727	-0.0119343	0.914	0.936	1	0
TACC3	0.00270912	0.0394042	0.188	0.198	1	0
MPST	0.00272251	0.0570872	0.631	0.614	1	0
EIF3A	0.0027627	0.0377892	0.95	0.961	1	0
CD164	0.0027659	-0.0221699	0.907	0.928	1	0
DKK3	0.00276925	-0.0441326	0.498	0.535	1	0
MRPS35	0.00278915	-0.0432308	0.579	0.612	1	0
C19orf33	0.00279714	-0.057056	0.873	0.89	1	0
CCDC115	0.00281602	-0.0377977	0.309	0.332	1	0
STAU1	0.00281871	0.00357731	0.905	0.925	1	0
DYNLRB1	0.00282192	-0.00850632	0.942	0.959	1	0
TSEN15	0.00283329	-0.0446009	0.511	0.547	1	0
SLC4A1AP	0.00283656	-0.0269043	0.402	0.442	1	0
DUSP1	0.00283715	-0.0806368	0.921	0.94	1	0
KIF17	0.00284711	0.0318063	0.239	0.209	1	0
RNF11	0.00286268	-0.040142	0.609	0.641	1	0
ARHGAP5	0.00286663	0.0534935	0.699	0.698	1	0
OXCT1	0.00286984	-0.0319048	0.254	0.29	1	0
NSMF	0.00288463	0.0534335	0.49	0.461	1	0
USP28	0.00289444	0.0280141	0.202	0.174	1	0
RAD23A	0.00289478	-0.0233529	0.93	0.949	1	0
ZNF335	0.00289727	0.0312359	0.186	0.157	1	0
ZNF217	0.00292022	0.0710385	0.556	0.53	1	0
FABP5	0.00292266	-0.0401358	0.533	0.563	1	0
DUSP23	0.00292317	0.0426473	0.733	0.736	1	0
NRN1	0.00292612	-0.0198616	0.409	0.447	1	0
ROMO1	0.00292789	-0.00729527	0.907	0.928	1	0
AURKA	0.00293075	-0.00275678	0.144	0.169	1	0
ATP5PO	0.00293452	-0.0289544	0.913	0.934	1	0
SIKE1	0.00295386	-0.0261421	0.444	0.484	1	0
SPRYD7	0.00296511	-0.0373636	0.395	0.431	1	0
RBM5	0.00299646	0.0469252	0.46	0.428	1	0
NUTM2A-AS1	0.00299775	0.0324816	0.24	0.215	1	0
PDLIM1	0.00301789	-0.0186455	0.9	0.923	1	0
MGLL	0.00302436	-0.0523235	0.659	0.693	1	0
NOV	0.00302627	-0.0072067	0.189	0.217	1	0
PPP6C	0.00303988	-0.0291687	0.469	0.507	1	0
CFDP1	0.00305017	0.0358523	0.818	0.823	1	0
FAM111B	0.00307077	-0.0131788	0.096	0.12	1	0
KBTBD4	0.00307707	-0.019643	0.11	0.136	1	0
CD59	0.00308464	-0.0491312	0.845	0.87	1	0
RDH10	0.00310587	-0.025302	0.118	0.139	1	0
ZMAT2	0.00311219	0.035616	0.763	0.778	1	0
CEP250	0.0031131	0.0289652	0.187	0.175	1	0
NEDD4	0.00311363	-0.0272964	0.502	0.542	1	0
SLC39A13	0.00313026	-0.0391975	0.446	0.479	1	0
DERL1	0.00313214	-0.0356616	0.468	0.491	1	0
MAST4	0.00313372	-0.0169502	0.131	0.158	1	0
KLF7	0.0031354	0.0430285	0.464	0.424	1	0
SGPP1	0.003161	-0.0256383	0.203	0.234	1	0
SELENOK	0.0031815	-0.0338864	0.664	0.699	1	0
RAB11B	0.00318198	-0.0316067	0.526	0.541	1	0
XRCC5	0.00320099	-0.0299247	0.947	0.961	1	0
MSLN	0.00320421	-0.060471	0.803	0.83	1	0
CISD1	0.00321201	-0.0349753	0.678	0.713	1	0
NSL1	0.00323396	-0.032962	0.31	0.345	1	0
NABP1	0.0032409	0.0785927	0.526	0.507	1	0
BLZF1	0.00325371	-0.0171639	0.351	0.39	1	0
H2AFX	0.00326243	-0.0156413	0.289	0.324	1	0
FGFR1	0.00326429	0.0580341	0.843	0.843	1	0
LSM8	0.00327029	-0.0307884	0.867	0.892	1	0
DDX28	0.00327078	0.0289541	0.179	0.149	1	0
PLCG1	0.00327501	0.0331512	0.209	0.181	1	0
ANKRD36	0.00327702	0.0203721	0.106	0.096	1	0
RERG	0.00328588	-0.0203122	0.079	0.102	1	0
HSP90AB1	0.00328842	0.0477062	0.995	0.997	1	0
XPO7	0.00329477	0.039693	0.323	0.305	1	0
ATP2B1	0.00329526	-0.0457533	0.768	0.798	1	0
YIPF2	0.00330401	-0.038868	0.585	0.618	1	0
HIPK1	0.00330507	-0.0266537	0.407	0.445	1	0
CSTF3	0.0033295	-0.0241401	0.342	0.353	1	0
ZNF292	0.00333081	0.0475406	0.706	0.716	1	0
KIF3B	0.00335353	0.0447033	0.449	0.425	1	0
SSBP3	0.00336172	-0.0321683	0.324	0.352	1	0
ASAH1	0.00336843	-0.0345246	0.465	0.503	1	0
SEMA7A	0.00337133	-0.0253986	0.128	0.155	1	0
UBE2K	0.00337367	-0.036448	0.725	0.756	1	0
RNF167	0.00337421	0.0358481	0.271	0.246	1	0
TEX30	0.00341032	-0.0259308	0.177	0.204	1	0
ZNF219	0.00341623	0.0280945	0.204	0.173	1	0
TNFAIP2	0.00342047	0.0759401	0.423	0.393	1	0
SPA17	0.00342157	-0.0255401	0.175	0.205	1	0
ITM2A	0.0034389	-0.0198164	0.109	0.135	1	0
MAN1B1	0.00345203	-0.0393587	0.471	0.498	1	0
RABIF	0.00349777	-0.0291672	0.368	0.405	1	0
PLPP1	0.00350402	-0.0343582	0.342	0.362	1	0
HIST1H1E	0.00352458	0.0302607	0.113	0.095	1	0
DDX3X	0.00354674	-0.00010194	0.687	0.723	1	0
MMP24OS	0.00355913	-0.0409473	0.711	0.74	1	0
BAX	0.00358261	-0.0435478	0.765	0.792	1	0
SLC35A4	0.00359036	0.0457825	0.385	0.353	1	0
PHTF1	0.00359318	-0.0217121	0.162	0.192	1	0
PLCB4	0.00359381	0.0750318	0.484	0.46	1	0
GALM	0.00359931	0.0289601	0.163	0.135	1	0
C1GALT1	0.00360038	-0.00991783	0.566	0.605	1	0
TAF1A	0.00362218	-0.0222132	0.116	0.137	1	0
NT5C3A	0.00363343	-0.0329588	0.525	0.562	1	0
ZNF281	0.00363387	0.0552392	0.684	0.676	1	0
MAD2L1BP	0.00363698	-0.0372029	0.179	0.208	1	0
OTUB1	0.00363837	-0.0368387	0.503	0.528	1	0
SQLE	0.00364166	-0.0392957	0.613	0.649	1	0
SMCO4	0.00364353	-0.0328166	0.267	0.298	1	0
STK25	0.00366817	0.0437641	0.658	0.66	1	0
PPP1R12A	0.00366817	0.0174824	0.848	0.867	1	0
[truncated: 72,557 more rows]
